# Supplementary material for: Genome-wide identification and characterization of ABA receptor PYL gene family in rice
Source: BMC Genomics. 2020 Sep 30;21:676. doi: 10.1186/s12864-020-07083-y (PMC7526420; doi:10.1186/s12864-020-07083-y)
Supplement: Supplementary file 7 — Additional file 7. Ka/Ks values of PYL orthologs. [file 12864_2020_7083_MOESM7_ESM.xlsx]

## Sheet: table
Arabidopsis			Brachypodium		Hordeum		Oryza		Sorghum		Zea
AT5G46790.1			BdiBd21-3.3G0446400.1		HORVU1Hr1G050110.1		LOC_Os10g42280.1		Sobic.001G289100.2		GRMZM2G134731_P01
			BdiBd21-3.3G0115400.1	BdiBd21-3.1G0512800.1	HORVU7Hr1G088140.2		LOC_Os06g36670.1	LOC_Os02g13330.1	Sobic.010G169100.1	Sobic.004G097800.1	GRMZM2G154987_P01
			BdiBd21-3.3G0115400.1	BdiBd21-3.1G0512800.1	HORVU7Hr1G088140.2		LOC_Os02g13330.1	LOC_Os06g36670.1	Sobic.010G169100.1	Sobic.004G097800.1	GRMZM2G154987_P01
AT2G38310.1	AT5G05440.1	AT2G40330.1	BdiBd21-3.2G0295300.1	BdiBd21-3.2G0688900.1	HORVU3Hr1G088100.1	HORVU1Hr1G070420.1	LOC_Os01g61210.1	LOC_Os05g39580.1	Sobic.003G342000.3	Sobic.009G170700.1	GRMZM2G141382_P03	GRMZM2G169695_P01
AT2G38310.1	AT5G05440.1	AT2G40330.1	BdiBd21-3.2G0295300.1	BdiBd21-3.2G0688900.1	HORVU3Hr1G088100.1	HORVU1Hr1G070420.1	LOC_Os05g39580.1	LOC_Os01g61210.1	Sobic.003G342000.3	Sobic.009G170700.1	GRMZM2G141382_P03	GRMZM2G169695_P01
AT5G05440.1	AT2G40330.1		BdiBd21-3.1G0220600.1	BdiBd21-3.1G0877900.1	HORVU4Hr1G055220.1		LOC_Os03g18600.1		Sobic.001G403300.1		GRMZM2G144224_P01	GRMZM2G057959_P01
			BdiBd21-3.3G0129900.1		HORVU7Hr1G079270.1		LOC_Os06g33480.1	LOC_Os02g15640.1	Sobic.004G113800.1		GRMZM2G048733_P01	GRMZM2G063882_P01
							LOC_Os06g33640.1
							LOC_Os06g33690.1
							LOC_Os02g15640.1	LOC_Os06g33480.1
			BdiBd21-3.2G0404900.1				LOC_Os05g12260.1		Sobic.009G080200.1		GRMZM2G165567_P02
AT4G01026.1	AT5G53160.2		BdiBd21-3.3G0129900.1		HORVU7Hr1G079270.1		LOC_Os02g15620.1		Sobic.004G113800.1		GRMZM2G048733_P01	GRMZM2G063882_P01
							LOC_Os06g33490.1

## Sheet: pairs
LOC_Os10g42280.1	AT5G46790.1
LOC_Os10g42280.1	BdiBd21-3.3G0446400.1
LOC_Os10g42280.1	HORVU1Hr1G050110.1
LOC_Os10g42280.1	Sobic.001G289100.2
LOC_Os10g42280.1	GRMZM2G134731_P01
LOC_Os06g36670.1	BdiBd21-3.3G0115400.1
LOC_Os06g36670.1	BdiBd21-3.1G0512800.1
LOC_Os06g36670.1	HORVU7Hr1G088140.2
LOC_Os06g36670.1	LOC_Os02g13330.1
LOC_Os06g36670.1	Sobic.010G169100.1
LOC_Os06g36670.1	Sobic.004G097800.1
LOC_Os06g36670.1	GRMZM2G154987_P01
LOC_Os02g13330.1	BdiBd21-3.3G0115400.1
LOC_Os02g13330.1	BdiBd21-3.1G0512800.1
LOC_Os02g13330.1	HORVU7Hr1G088140.2
LOC_Os02g13330.1	Sobic.010G169100.1
LOC_Os02g13330.1	Sobic.004G097800.1
LOC_Os02g13330.1	GRMZM2G154987_P01
LOC_Os01g61210.1	AT2G38310.1
LOC_Os01g61210.1	AT5G05440.1
LOC_Os01g61210.1	AT2G40330.1
LOC_Os01g61210.1	BdiBd21-3.2G0295300.1
LOC_Os01g61210.1	BdiBd21-3.2G0688900.1
LOC_Os01g61210.1	HORVU3Hr1G088100.1
LOC_Os01g61210.1	HORVU1Hr1G070420.1
LOC_Os01g61210.1	LOC_Os05g39580.1
LOC_Os01g61210.1	Sobic.003G342000.3
LOC_Os01g61210.1	Sobic.009G170700.1
LOC_Os01g61210.1	GRMZM2G141382_P03
LOC_Os01g61210.1	GRMZM2G169695_P01
LOC_Os05g39580.1	AT2G38310.1
LOC_Os05g39580.1	AT5G05440.1
LOC_Os05g39580.1	AT2G40330.1
LOC_Os05g39580.1	BdiBd21-3.2G0295300.1
LOC_Os05g39580.1	BdiBd21-3.2G0688900.1
LOC_Os05g39580.1	HORVU3Hr1G088100.1
LOC_Os05g39580.1	HORVU1Hr1G070420.1
LOC_Os05g39580.1	Sobic.003G342000.3
LOC_Os05g39580.1	Sobic.009G170700.1
LOC_Os05g39580.1	GRMZM2G141382_P03
LOC_Os05g39580.1	GRMZM2G169695_P01
LOC_Os03g18600.1	AT5G05440.1
LOC_Os03g18600.1	AT2G40330.1
LOC_Os03g18600.1	BdiBd21-3.1G0220600.1
LOC_Os03g18600.1	BdiBd21-3.1G0877900.1
LOC_Os03g18600.1	HORVU4Hr1G055220.1
LOC_Os03g18600.1	Sobic.001G403300.1
LOC_Os03g18600.1	GRMZM2G144224_P01
LOC_Os03g18600.1	GRMZM2G057959_P01
LOC_Os06g33480.1	BdiBd21-3.3G0129900.1
LOC_Os06g33480.1	HORVU7Hr1G079270.1
LOC_Os06g33480.1	LOC_Os02g15640.1
LOC_Os06g33480.1	Sobic.004G113800.1
LOC_Os06g33480.1	GRMZM2G048733_P01
LOC_Os06g33480.1	GRMZM2G063882_P01
LOC_Os05g12260.1	BdiBd21-3.2G0404900.1
LOC_Os05g12260.1	Sobic.009G080200.1
LOC_Os05g12260.1	GRMZM2G165567_P02
LOC_Os02g15620.1	AT4G01026.1
LOC_Os02g15620.1	AT5G53160.2
LOC_Os02g15620.1	BdiBd21-3.3G0129900.1
LOC_Os02g15620.1	HORVU7Hr1G079270.1
LOC_Os02g15620.1	Sobic.004G113800.1
LOC_Os02g15620.1	GRMZM2G048733_P01
LOC_Os02g15620.1	GRMZM2G063882_P01

## Sheet: Ka_Ks
PYL (Oryza sativa)	PYL Ortholog	S	A	Ks	Ka	Ka/Ks
OsPYL1	AtPYL1	108.6	455.4	66.4125	0.2662	0.004
OsPYL1	BdPYL1	64.6	547.4	1.1968	0.0989	0.0826		S	Number of synonymous sites
OsPYL1	HvPYL1	63.3	539.7	0.8162	0.0679	0.0832		A	Number of non-synonymous sites
OsPYL1	SbPYL1	65.6	543.4	0.7075	0.0779	0.1101		Ks	Synonymous substitution rate
OsPYL1	ZmPYL1	57.1	536.9	0.655	0.0766	0.1169		Ka	Non-synonymous substitution rate
OsPYL2	BdPYL2	90.7	521.3	84.171	0.1534	0.0018
OsPYL2	BdPYL3	83.2	501.8	1.7773	0.0621	0.0349
OsPYL2	HvPYL2	79.3	502.7	0.4656	0.0539	0.1157
OsPYL2	OsPYL3	86.2	534.8	1.1002	0.1543	0.1402
OsPYL2	SbPYL3	69.4	524.6	1.1691	0.0812	0.0694
OsPYL2	SbPYL2	77.2	507.8	1.0677	0.1279	0.1198
OsPYL2	ZmPYL3	64.8	499.2	0.7683	0.1144	0.1489
OsPYL3	BdPYL2	85.3	535.7	0.9195	0.0863	0.0938
OsPYL3	BdPYL3	81.7	506.3	1.8213	0.1321	0.0725
OsPYL3	HvPYL2	70.9	505.1	1.0597	0.0933	0.088
OsPYL3	SbPYL3	68.8	525.2	1.3384	0.1073	0.0802
OsPYL3	SbPYL2	67.5	535.5	0.6936	0.0961	0.1385
OsPYL3	ZmPYL3	57.1	503.9	0.5076	0.0532	0.1048
OsPYL4	AtPYL4	137.5	462.5	55.6376	0.328	0.0059
OsPYL4	AtPYL5	109.2	442.8	64.5965	0.2737	0.0042
OsPYL4	AtPYL6	115	449	62.479	0.3296	0.0053
OsPYL4	BdPYL6	85.3	502.7	1.7956	0.1362	0.0759
OsPYL4	BdPYL7	86	514	1.5294	0.1325	0.0866
OsPYL4	HvPYL2	79.6	502.4	1.1115	0.0729	0.0656
OsPYL4	HvPYL6	82.6	511.4	2.5193	0.1279	0.0508
OsPYL4	OsPYL5	80.2	522.8	2.3641	0.1013	0.0428
OsPYL4	SbPYL6	90.9	530.1	1.6537	0.2132	0.1289
OsPYL4	SbPYL5	82.4	511.6	3.1779	0.108	0.034
OsPYL4	ZmPYL7	82.3	523.7	2.3808	0.1514	0.0636
OsPYL4	ZmPYL13	90.4	506.6	1.3615	0.1732	0.1272
OsPYL5	AtPYL4	121.7	436.3	58.5149	0.2987	0.0051
OsPYL5	AtPYL5	110.7	453.3	65.0593	0.2808	0.0043
OsPYL5	AtPYL6	120.1	473.9	62.9904	0.3365	0.0053
OsPYL5	BdPYL6	76.1	505.9	0.9116	0.0703	0.0772
OsPYL5	BdPYL7	88.5	520.5	1.2382	0.117	0.0945
OsPYL5	HvPYL4	90.7	515.3	1.2614	0.0797	0.0632
OsPYL5	HvPYL6	77.8	525.2	0.6748	0.059	0.0874
OsPYL5	SbPYL6	82.5	529.5	2.5775	0.1714	0.0665
OsPYL5	SbPYL5	79.8	547.2	0.6968	0.0664	0.0953
OsPYL5	ZmPYL7	86.8	525.2	9.7639	0.1419	0.0145
OsPYL5	ZmPYL13	90.5	524.5	2.5277	0.1514	0.0599
OsPYL6	AtPYL5	109.1	463.9	66.9917	0.2994	0.0045
OsPYL6	AtPYL6	116.7	480.3	65.0515	0.3476	0.0053
OsPYL6	BdPYL4	100.6	520.4	2.6849	0.1572	0.0585
OsPYL6	BdPYL5	87.5	578.5	1.0429	0.0763	0.0732
OsPYL6	HvPYL7	88.6	577.4	0.7845	0.063	0.0804
OsPYL6	SbPYL4	87.2	572.8	1.4762	0.0709	0.048
OsPYL6	ZmPYL6	76.7	577.3	1.3192	0.0616	0.0467
OsPYL6	ZmPYL5	76.7	577.3	1.3192	0.0616	0.0467
OsPYL7	BdPYL8	104.8	297.2	2.4005	0.2484	0.1035
OsPYL7	HvPYL8	105.7	296.3	1.1841	0.2365	0.1997
OsPYL7	OsPYL10	99.1	311.9	1.9137	0.2234	0.1167
OsPYL7	SbPYL8	106.8	313.2	1.421	0.2666	0.1876
OsPYL7	ZmPYL11	106.3	319.7	2.0012	0.2953	0.1475
OsPYL7	ZmPYL10	109.8	310.2	1.3024	0.2482	0.1906
OsPYL11	BdPYL9	130.5	475.5	0.8664	0.0327	0.0377
OsPYL11	SbPYL7	111.1	479.9	1.1054	0.0939	0.085
OsPYL11	ZmPYL8	102	489	1.7432	0.0996	0.0572
OsPYL12	AtPYL7	104.3	258.7	44.453	0.318	0.0072
OsPYL12	AtPYL8	107.1	252.9	18.1991	0.3106	0.0171
OsPYL12	BdPYL8	90.6	272.4	7.1185	0.2313	0.0325
OsPYL12	HvPYL8	89.2	246.8	5.3474	0.3427	0.0641
OsPYL12	SbPYL8	75.8	287.2	9.5204	0.2396	0.0252
OsPYL12	ZmPYL11	66.3	206.7	16.3826	0.4896	0.0299
OsPYL12	ZmPYL10	80.2	282.8	8.042	0.2375	0.0295
						0.0702092

## Sheet: Mean values
Orthologous Pairs		S	A	Ks	Ka	Ka/Ks
OsAt
OsPYL1	AtPYL1	108.6	455.4	66.4125	0.2662	0.004
OsPYL4	AtPYL4	137.5	462.5	55.6376	0.328	0.0059
OsPYL4	AtPYL5	109.2	442.8	64.5965	0.2737	0.0042
OsPYL4	AtPYL6	115	449	62.479	0.3296	0.0053
OsPYL5	AtPYL4	121.7	436.3	58.5149	0.2987	0.0051
OsPYL5	AtPYL5	110.7	453.3	65.0593	0.2808	0.0043
OsPYL5	AtPYL6	120.1	473.9	62.9904	0.3365	0.0053
OsPYL6	AtPYL5	109.1	463.9	66.9917	0.2994	0.0045
OsPYL6	AtPYL6	116.7	480.3	65.0515	0.3476	0.0053
OsPYL12	AtPYL7	104.3	258.7	44.453	0.318	0.0072
OsPYL12	AtPYL8	107.1	252.9	18.1991	0.3106	0.0171
					Mean	0.0062
OsBd
OsPYL1	BdPYL1	64.6	547.4	1.1968	0.0989	0.0826
OsPYL2	BdPYL2	90.7	521.3	84.171	0.1534	0.0018
OsPYL2	BdPYL3	83.2	501.8	1.7773	0.0621	0.0349
OsPYL3	BdPYL2	85.3	535.7	0.9195	0.0863	0.0938
OsPYL3	BdPYL3	81.7	506.3	1.8213	0.1321	0.0725
OsPYL4	BdPYL6	85.3	502.7	1.7956	0.1362	0.0759
OsPYL4	BdPYL7	86	514	1.5294	0.1325	0.0866
OsPYL5	BdPYL6	76.1	505.9	0.9116	0.0703	0.0772
OsPYL5	BdPYL7	88.5	520.5	1.2382	0.117	0.0945
OsPYL6	BdPYL4	100.6	520.4	2.6849	0.1572	0.0585
OsPYL6	BdPYL5	87.5	578.5	1.0429	0.0763	0.0732
OsPYL7	BdPYL8	104.8	297.2	2.4005	0.2484	0.1035
OsPYL11	BdPYL9	130.5	475.5	0.8664	0.0327	0.0377
OsPYL12	BdPYL8	90.6	272.4	7.1185	0.2313	0.0325
					Mean	0.0660857
OsHv
OsPYL1	HvPYL1	63.3	539.7	0.8162	0.0679	0.0832
OsPYL2	HvPYL2	79.3	502.7	0.4656	0.0539	0.1157
OsPYL3	HvPYL2	70.9	505.1	1.0597	0.0933	0.088
OsPYL4	HvPYL2	79.6	502.4	1.1115	0.0729	0.0656
OsPYL4	HvPYL6	82.6	511.4	2.5193	0.1279	0.0508
OsPYL5	HvPYL4	90.7	515.3	1.2614	0.0797	0.0632
OsPYL5	HvPYL6	77.8	525.2	0.6748	0.059	0.0874
OsPYL6	HvPYL7	88.6	577.4	0.7845	0.063	0.0804
OsPYL7	HvPYL8	105.7	296.3	1.1841	0.2365	0.1997
OsPYL12	HvPYL8	89.2	246.8	5.3474	0.3427	0.0641
					Mean	0.08981
OsSb
OsPYL1	SbPYL1	65.6	543.4	0.7075	0.0779	0.1101
OsPYL2	SbPYL3	69.4	524.6	1.1691	0.0812	0.0694
OsPYL2	SbPYL2	77.2	507.8	1.0677	0.1279	0.1198
OsPYL3	SbPYL3	68.8	525.2	1.3384	0.1073	0.0802
OsPYL3	SbPYL2	67.5	535.5	0.6936	0.0961	0.1385
OsPYL4	SbPYL6	90.9	530.1	1.6537	0.2132	0.1289
OsPYL4	SbPYL5	82.4	511.6	3.1779	0.108	0.034
OsPYL5	SbPYL6	82.5	529.5	2.5775	0.1714	0.0665
OsPYL5	SbPYL5	79.8	547.2	0.6968	0.0664	0.0953
OsPYL6	SbPYL4	87.2	572.8	1.4762	0.0709	0.048
OsPYL7	SbPYL8	106.8	313.2	1.421	0.2666	0.1876
OsPYL11	SbPYL7	111.1	479.9	1.1054	0.0939	0.085
OsPYL12	SbPYL8	75.8	287.2	9.5204	0.2396	0.0252
					Mean	0.0914231
OsZm
OsPYL1	ZmPYL1	57.1	536.9	0.655	0.0766	0.1169
OsPYL2	ZmPYL3	64.8	499.2	0.7683	0.1144	0.1489
OsPYL3	ZmPYL3	57.1	503.9	0.5076	0.0532	0.1048
OsPYL4	ZmPYL7	82.3	523.7	2.3808	0.1514	0.0636
OsPYL4	ZmPYL13	90.4	506.6	1.3615	0.1732	0.1272
OsPYL5	ZmPYL7	86.8	525.2	9.7639	0.1419	0.0145
OsPYL5	ZmPYL13	90.5	524.5	2.5277	0.1514	0.0599
OsPYL6	ZmPYL6	76.7	577.3	1.3192	0.0616	0.0467
OsPYL6	ZmPYL5	76.7	577.3	1.3192	0.0616	0.0467
OsPYL7	ZmPYL11	106.3	319.7	2.0012	0.2953	0.1475
OsPYL7	ZmPYL10	109.8	310.2	1.3024	0.2482	0.1906
OsPYL11	ZmPYL8	102	489	1.7432	0.0996	0.0572
OsPYL12	ZmPYL11	66.3	206.7	16.3826	0.4896	0.0299
OsPYL12	ZmPYL10	80.2	282.8	8.042	0.2375	0.0295
					Mean	0.0845643
OsOs
OsPYL2	OsPYL3	86.2	534.8	1.1002	0.1543	0.1402
OsPYL4	OsPYL5	80.2	522.8	2.3641	0.1013	0.0428
OsPYL7	OsPYL10	99.1	311.9	1.9137	0.2234	0.1167
					Mean	0.0999
