# Supplementary material for: Genome-wide identification and characterization of ABA receptor PYL gene family in rice
Source: BMC Genomics. 2020 Sep 30;21:676. doi: 10.1186/s12864-020-07083-y (PMC7526420; doi:10.1186/s12864-020-07083-y)
Supplement: Supplementary file 8 — Additional file 8 Sequence and detail of identified miRNAs targeting OsPYLs. [file 12864_2020_7083_MOESM8_ESM.xlsx]

## Sheet: SUMMARY
OsPYL1	OsPYL2	OsPYL3	OsPYL4	OsPYL5	OsPYL6	OsPYL7	OsPYL8	OsPYL9	OsPYL10	OsPYL11	OsPYL12	OsPYL13
osa-miR2927	osa-miR5492	osa-miR5832	osa-miR5075	osa-miR5075	osa-miR2102-5p	osa-miR2118l	osa-miR5157a-3p	osa-miR5157a-3p	osa-miR5075	osa-miR2876-5p	osa-miR2926	osa-miR2118h
osa-miR5832	osa-miR5832	osa-miR2925		osa-miR6246	osa-miR408-3p	osa-miR6246	osa-miR5157b-3p	osa-miR5157b-3p	osa-miR5157a-3p	osa-miR5075	osa-miR5542	osa-miR2118k
osa-miR820a	osa-miR5082	osa-miR2927			osa-miR531a		osa-miR2094-5p	osa-miR2094-5p	osa-miR5157b-3p	osa-miR5809
osa-miR820b	osa-miR1858a	osa-miR5075			osa-miR531b		osa-miR2873c	osa-miR2873c	osa-miR2925
osa-miR820c	osa-miR1858b				osa-miR531c			osa-miR2275a	osa-miR5075
	osa-miR2926				osa-miR5809			osa-miR2275b
	osa-miR5809							osa-miR2864.2
	osa-miR5817

## Sheet: PUTATIVE FUNCTION
miRNA	Putative function
osa-miR5492	zinc finger, C3HC4 type family protein
osa-miR5832	Fungal stress responsive/Embryo specific expression
osa-miR2927	Involved in cross talk between abiotic and biotic stresses
osa-miR820a	Differential expression of microRNAs by arsenate and arsenite stress in natural accessions of rice; role in salt, high temperature and drought stress responses by comparing the expression profiles of Osa-miR820 and its target gene across various tissues of two indica rice cultivars exhibiting a contrasting response to salt stress.
osa-miR2926	Abiotic stress responsive miRNA
osa-miR5809	subtilisin/Involved in senesccenece
osa-miR2925	Cytokinin responsive
osa-miR5075	Abiotic stress responsive miRNA
osa-miR6246	Involved in ovule development/Flowering
osa-miR5157a-3p	biological_process,binding
osa-miR5157b-3p	biological_process,binding
osa-miR2873c	expressed in specific salt-stressed
osa-miR5082	Root specific miRNA/ involved in root development
osa-miR1858a	DNA replication
osa-miR5817	Drought tolerance
osa-miR2102-5p	Helix-loop-helix DNA-binding domain containing protein
	Protein dimerization/Protein Kinase
osa-miR2102-5p	Senescence governing
osa-miR408-3p	Drought responsive
osa-miR531a	Upregulated during low temperature stress
osa-miR2275a	Upregulated under drought and cold stress
osa-miR2864.2	Shoot specific expression
osa-miR2876-5p	Root preferential miRNAs; expressed in specific salt-stressed libraries
	regulated by natural light/dark cycle
osa-miR2876-5p	Shoot preferential miRNAs
osa-miR5542	Shoot preferential miRNAs
osa-miR2118h	upregulated during bacterial wilt infection
osa-miR2094-5p	Flowering specific expressed protein

## Sheet: PYL1
Oryza sativa713 published miRNAs
miRNA_Acc.	Target_Acc.	Expectation	UPE$	miRNA_start	miRNA_end	Target_start	Target_end	miRNA_aligned_fragment	alignment	Target_aligned_fragment	Inhibition	Target_Desc.	Multiplicity
osa-miR2927	LOC_Os10g42280.1	5	-1	1	23	489	511	UGUCGUCGUCGAUGGAGCCCAUG	::: :: ::: :::::::	CGACGGCAACACCGAGGACGACA	Cleavage		1
osa-miR5832	LOC_Os10g42280.1	5	-1	1	21	507	527	UUGGCGGAGCGGUUGCUGUCA	:::: : .:: ::.::::.:	CGACACCCGCCUCUUCGCCGA	Translation		1
osa-miR820a	LOC_Os10g42280.1	5	-1	1	21	558	578	UCGGCCUCGUGGAUGGACCAG	::::.::. ::::::: :	CAAGUCCGUCUCCGAGGCCAA	Translation		1
osa-miR820b	LOC_Os10g42280.1	5	-1	1	21	558	578	UCGGCCUCGUGGAUGGACCAG	::::.::. ::::::: :	CAAGUCCGUCUCCGAGGCCAA	Translation		1
osa-miR820c	LOC_Os10g42280.1	5	-1	1	21	558	578	UCGGCCUCGUGGAUGGACCAG	::::.::. ::::::: :	CAAGUCCGUCUCCGAGGCCAA	Translation		1
													1
													1
													1
													1

## Sheet: PYL2
miRNA_Acc.	Target_Acc.	Expectation	UPE$	miRNA_start	miRNA_end	Target_start	Target_end	miRNA_aligned_fragment	alignment	Target_aligned_fragment	Inhibition	Target_Desc.	Multiplicity
osa-miR5492	LOC_Os06g36670.1	4	-1	1	21	792	812	AGAAGGAGAAUAGAUAUGGUU	::::.:.: ::.:.:::.:	UCCCAUGUUUUUUUUUCUUUU	Translation		1
osa-miR5832	LOC_Os06g36670.1	4	-1	1	21	455	475	UUGGCGGAGCGGUUGCUGUCA	.:: : :::::::::.::	CCGCAACUACCGCUCCGUCAC	Cleavage		1
osa-miR5082	LOC_Os06g36670.1	4.5	-1	1	24	333	356	UGCGAUGAUGGCCGCGCGGGUUCA	: ..::::: ::.:: :.:::..	AGCGUCCGCGAGGUCACCGUCGUG	Cleavage		1
osa-miR1858a	LOC_Os06g36670.1	5	-1	1	21	742	762	GAGAGGAGGACGGAGUGGGGC	.::::.: ::.::.:::.	UUGUCACUUCUUCUUCUUCUU	Translation		1
osa-miR1858b	LOC_Os06g36670.1	5	-1	1	21	742	762	GAGAGGAGGACGGAGUGGGGC	.::::.: ::.::.:::.	UUGUCACUUCUUCUUCUUCUU	Translation		1
osa-miR2926	LOC_Os06g36670.1	5	-1	1	20	318	337	AGGUCGUCGACGUUGGUGCU	.::.:::.:::::.: .: :	GGCGCCAGCGUCGGCAGCGU	Cleavage		1
osa-miR5809	LOC_Os06g36670.1	5	-1	1	20	300	319	UCGUCGCCGGCGACCACAGC	:: : : :::::::::::.	GCCCUCGCCGCCGGCGACGG	Cleavage		1
osa-miR5817	LOC_Os06g36670.1	5	-1	1	24	766	789	AUCGAAUUUGAAAGAAAAAGGUAU	::::::.:::.:. ::.: :	UUUACUUUUUUUUUUAGUUUUGCU	Cleavage		1

## Sheet: PYL3
miRNA_Acc.	Target_Acc.	Expectation	UPE$	miRNA_start	miRNA_end	Target_start	Target_end	miRNA_aligned_fragment	alignment	Target_aligned_fragment	Inhibition	Target_Desc.	Multiplicity
osa-miR5832	LOC_Os02g13330.1	4	-1	1	21	402	422	UUGGCGGAGCGGUUGCUGUCA	.:: : :::::::::.::	CCGCAACUACCGCUCCGUCAC	Cleavage		1
osa-miR2925	LOC_Os02g13330.1	5	-1	1	19	565	583	UGGCGGCCGCGGGCUUCGU	:::::.::: ::::.:.	CAGAAGCUCGCCGCCGUCG	Cleavage		1
osa-miR2927	LOC_Os02g13330.1	5	-1	1	23	372	394	UGUCGUCGUCGAUGGAGCCCAUG	:: .:.:::.::.::::	CUUCCGCGUCGUCGGCGGCGACC	Cleavage		1
osa-miR5075	LOC_Os02g13330.1	5	-1	1	21	30	50	UUCUCCGUCGCCGCCGUCCGC	:.:::.:::: :::::.	GGAGGCGGUGGCGUCGGAGGC	Cleavage		1

## Sheet: PYL4
miRNA_Acc.	Target_Acc.	Expectation	UPE$	miRNA_start	miRNA_end	Target_start	Target_end	miRNA_aligned_fragment	alignment	Target_aligned_fragment	Inhibition	Target_Desc.	Multiplicity
osa-miR5075	LOC_Os01g61210.1	4	-1	1	21	256	276	UUCUCCGUCGCCGCCGUCCGC	:.:::::::: ::.::: ::.	GUGGACGGCGACGGCGGCGAG	Translation		1

## Sheet: PYL5
miRNA_Acc.	Target_Acc.	Expectation	UPE$	miRNA_start	miRNA_end	Target_start	Target_end	miRNA_aligned_fragment	alignment	Target_aligned_fragment	Inhibition	Target_Desc.	Multiplicity
osa-miR5075	LOC_Os05g39580.1	4	-1	1	21	52	72	UUCUCCGUCGCCGCCGUCCGC	: ::.: :.::::..::.:.:	GGGGGCUGUGGCGGUGGGGGA	Cleavage		1
osa-miR6246	LOC_Os05g39580.1	5	-1	1	23	373	395	UUGGGGAUUUCCUGCCGGAGGAA	:::: :::.::::.:.:	CGCGAGCGGCUGGAGAUCCUCGA	Cleavage		1

## Sheet: PYL6
miRNA_Acc.	Target_Acc.	Expectation	UPE$	miRNA_start	miRNA_end	Target_start	Target_end	miRNA_aligned_fragment	alignment	Target_aligned_fragment	Inhibition	Target_Desc.	Multiplicity
osa-miR2102-5p	LOC_Os03g18600.1	5	-1	1	20	250	269	GGGCAAGCCGCCGCCGCCAC	:::::::::::. :: .:	CCGGCGGCGGCGGUGUGGUC	Cleavage		1
osa-miR408-3p	LOC_Os03g18600.1	5	-1	1	21	201	221	CUGCACUGCCUCUUCCCUGGC	::::::: :.:::.:::: :	GCCAGGGUCGGGGCGGUGCUG	Cleavage		1
osa-miR531a	LOC_Os03g18600.1	5	-1	1	24	103	125	CUCGCCGGGGCUGCGUGCCGCCAU	:::::: ::..::: :::::.:	GAGGCGGC-CGUGGCCGCGGCGGG	Cleavage		1
osa-miR531b	LOC_Os03g18600.1	5	-1	1	20	107	125	CUCGCCGGGGCUGCGUGCCG	:::: ::..::: :::::.:	CGGC-CGUGGCCGCGGCGGG	Cleavage		1
osa-miR531c	LOC_Os03g18600.1	5	-1	1	24	103	125	CUCGCCGGGGCUGCGUGCCGCCAU	:::::: ::..::: :::::.:	GAGGCGGC-CGUGGCCGCGGCGGG	Cleavage		1
osa-miR5809	LOC_Os03g18600.1	5	-1	1	20	325	344	UCGUCGCCGGCGACCACAGC	:: :: ::::::: ::::.	GCGCUGCUCGCCGGGGACGG	Cleavage		1

## Sheet: PYL7
miRNA_Acc.	Target_Acc.	Expectation	UPE$	miRNA_start	miRNA_end	Target_start	Target_end	miRNA_aligned_fragment	alignment	Target_aligned_fragment	Inhibition	Target_Desc.	Multiplicity
osa-miR2118l	LOC_Os06g33480.1	5	-1	1	22	290	311	UUCCUAAUGCUUCCCAUUCCUA	: : .: :::::..:::::.:	UUGAGACCGGAAGUGUUAGGGA	Cleavage		1
osa-miR6246	LOC_Os06g33480.1	5	-1	1	23	44	66	UUGGGGAUUUCCUGCCGGAGGAA	:::::.::.:. :.:::.	GGAUGCCGGCGGGGAGCCUCCAG	Cleavage		1

## Sheet: PYL8
miRNA_Acc.	Target_Acc.	Expectation	UPE$	miRNA_start	miRNA_end	Target_start	Target_end	miRNA_aligned_fragment	alignment	Target_aligned_fragment	Inhibition	Target_Desc.	Multiplicity
osa-miR5157a-3p	LOC_Os06g33640.1	3.5	-1	1	24	224	248	AGAAGUUGUGGCU-AUCAAAAAGUU	:::::: :::::::::::.:	GGAGGUUUGAUCAGCCACAACUUUU	Cleavage		1
osa-miR5157b-3p	LOC_Os06g33640.1	3.5	-1	1	24	224	248	AGAAGUUGUGGCU-AUCAAAAAGUU	:::::: :::::::::::.:	GGAGGUUUGAUCAGCCACAACUUUU	Cleavage		1
osa-miR2094-5p	LOC_Os06g33640.1	5	-1	1	21	138	158	UGGCUGCUAGGCUCCUGGGUG	::: ::::: :::::: :	CCGCCACGAGCCCAGCAGCAA	Cleavage		1
osa-miR2873c	LOC_Os06g33640.1	5	-1	1	21	387	407	CAAAUGAAGUUGAGUUUGGAC	.:::: :::: ::.::: :	CCUCAAAGUCAAGUUUAUUGG	Cleavage		1

[truncated: 5 more sheets: PYL9, PYL10, PYL11, PYL12, PYL13]
