# Supplementary material for: Genome-wide identification and characterization of ABA receptor PYL gene family in rice
Source: BMC Genomics. 2020 Sep 30;21:676. doi: 10.1186/s12864-020-07083-y (PMC7526420; doi:10.1186/s12864-020-07083-y)
Supplement: Supplementary file 10 — Additional file 10 List of identified CRE and their putative function in 13 OsPYL promoter. [file 12864_2020_7083_MOESM10_ESM.xlsx]

## Sheet: Identified Elements
ELEMENTS	OsPYL1	OsPYL2	OsPYL3	OsPYL4	OsPYL5	OsPYL6	OsPYL7	OsPYL8	OsPYL9	OsPYL10	OsPYL11	OsPYL12	OsPYL13
	Frequency of occourance
2SSEEDPROTBANAPA
-10PEHVPSBD	2	2			1	2				1	1	2	2
-300CORE									2
-300ELEMENT	1	1	1	1	1		2		4	2	4	4	2
AACACOREOSGLUB1	1	1		1	1	2			2		1	1
ABREATCONSENSUS										1
ABRELATERD1	1	2	4	1	1		3	2	2	4		1
ABRERATCAL		2	3	1				1	1	3			1
ABREMOTIFAOSOSEM												1
ABREZMRAB28										2
ACGTABOX			2				2		2
ACGTTBOX					2
ACGTABREMOTIFA2OSEM										2		1
ACGTABREMOTIFAOSOSEM												1
ACGTATERD1	6	12	12	6	6		10	4	6	8		2
AGCBOXNPGLB			1
AGL2ATCONSENSUS					1
AMMORESIIUDCRNIA1	1				1
AMMORESIVDCRNIA1	1
AMYBOX1	5		1		1	1	1		2	1	3		3
AMYBOX2		1							1		1
ANAERO1CONSENSUS		1	1	3	1	2	1		2	1	2	2	1
ANAERO2CONSENSUS	2	2	1	1		1	3	2					1
ANAERO3CONSENSUS					1
ANAERO4CONSENSUS						1
ARFAT	1	1	1	1	1	2		1	2	1	1	1
ARR1AT	21	23	18	37	16	19	16	7	20	18	20	21	18
ASF1MOTIFCAMV	2	1	4	6	2	1	1			2	1	1	2
ATHB1ATCONSENSUS		2
ATHB2ATCONSENSUS											2
ATHB5ATCORE		2									2
AUXREPSIAA4							1			1		1
BIHD1OS	1	2	1	2	7	3	4	1	5	9	4	4	7
BOXCPSAS1											2
BOXIINTPATPB	1	1			1	3			1	2		3
BOXLCOREDCPAL	1		1	1	3			1	1
BS1EGCCR								1	1
CAATBOX1	22	33	17	8	25	28	32	19	33	35	25	27	23
CACGCAATGMGH3		1
CACGTGMOTIF										2
CACTFTPPCA1	36	30	35	35	36	32	28	11	35	32	39	32	28
CANBNNAPA	1					1	2	1	1
CAREOSREP1	1	1		14	1					1	1		1
CARGATCONSENSUS		2	2		2
CARGCW8GAT	16	4			4		2		4	2	6	2	4
CARGNCAT	2
CATATGGMSAUR		2							2		2
CBFHV	5	3		1		3			2	3	3
CCA1ATLHCB1	1				1						1		1
CCAATBOX1			4	6				3	5			4	5
CELLCYCLESC													1
CEREGLUBOX2PSLEGA				4
CGACGOSAMY3		1	5	2			1			10	4
CGCGBOXAT		2	24	10						6		2	2
CIACADIANLELHC	1		3	1		2		1	2	2	4	2	2
CMSRE1IBSPOA		1
CPBCSPOR	2	2	3	1	5	1	2		1	1	3	3	3
CRTDREHVCBF2	2
CTRMCAMV35S	1	1			1
CURECORECR	10	10	10	18	2	8	14	2	10	16	6	8	16
D2GMAUX28						2
DOFCOREZM	32	17	20	40	22	23	31	10	35	27	26	24	25
DPBFCOREDCDC3	2	1	3	2	4	3	2		3		3	1	1
DRE2COREZMRAB17	1					3					1
DRECRTCOREAT	1	2		1		3			2		3
E2FCONSENSUS		1	1	2		1				2	1	1
EBOXBNNAPA	16	16	24	18	22	10	18	4	12	12	6	26	12
EECCRCAH1		2	2		2	3	3	1	3	2	4	6	2
ELRECOREPCRP1		1	2		1	3	2		2	5		1	3
EMBP1TAEM										1
EMHVCHORD				1
ERELEE4		4		2		1	1		1	1	2	1
EVENINGAT											1
GADOWNAT										1		1
GARE1OSREP1	1										1
GARE2OSREP1	1
GAREAT	4		1		1	1	1		2	1	2		2
GATABOX	18	12	15	11	8	13	12	4	12	26	24	19	10
GBOXLERBCS										1
GCCCORE			3					1		1	7
GCN4OSGLUB1										1
GT1CONSENSUS	19	14	10	28	14	18	16	3	13	16	20	15	15
GT1CORE	2	1			1		4				1		3
GT1GMSCAM4	8	4	3	17	6	9	7		5	9	7	6	7
GT1MOTIFPSRBCS					2
GTGANTG10	11	10	22	10	20	9	16	7	14	15	14	11	15
HBOXCONSENSUSPVCHS							16
HDZIP2ATATHB2							1				1		1
HEXAMERATH4				3						1
HEXMOTIFTAH3H4	1		1	3	1					2
IBOX					1	1	1					14
IBOXCORE	8	3	4	4	3	4	4	1	3	5	7	10	1
IBOXCORENT							1			1		2
INRNTPSADB	6	3	1		2	5	3	1	4		3	7	7
INTRONLOWER	2				1	2	2					1	1
INTRONUPPER													1
IRO2OS										2
L1BOXATPDF1		1	1			1				1		2
LEAFYATAG						1	1		2
LECPLEACS2	1									2
LREBOXIIPCCHS1										1
LTRE1HVBLT49		1		2	1	2	1	2	1				1
LTREATLTI78						2			1
LTRECOREATCOR15	1	3		2		3			2		3		3
MARARS					1				1
MARTBOX	4	1	3	2	3	1	1		4	4	1	6	2
MYB1AT	5	5	8		10	1	3	2	4		2	4	4
MYB1LEPR	1			3						2			1
MYB26PS						1
MYB2AT						2	1					1	1
MYB2CONSENSUSAT					2	3	5				1	4	1
MYBATRD22			1	1
MYBCORE	4	1	7	3	2	5	13		5		2	8	7
MYBCOREATCYCB1		1		2	2	5	1				4	2	2
MYBGAHV	4		1		1	1	1		2	1	2		2
MYBPLANT					4		1	1				2
MYBPZM	1		3	1	5	2	3		1		1	1	4
MYBST1		5	3	2	1		3	1	4	3	3	2
MYCATERD1	1	1	5		2		2			3			4
MYCATRD22	1	1	5		2		2			3			4
MYCCONSENSUSAT	16	16	24	18	22	10	18	4	12	12	6	26	12
NAPINMOTIFBN	1	1		1
NODCON1GM	2	1	4	4	2	1	2	1	5	4		5	2
NODCON2GM	6	2	2	5	7	8	11	3	7	6	3	6	3
NTBBF1ARROLB	1	1	1	1			2		3		4		2
OSE1ROOTNODULE	2	1	4	4	2	1	2		5	4	3	5	2
OSE2ROOTNODULE	6	2	2	5	7	8	11	3	7	6	3	6	3
P1BS		2			2				4	2	6
PALBOXAPC		1					1				1		1
POLASIG1	7	4	7		3	11	4	3	6	8	7	9	5
POLASIG2	2		3			4		1	2				1
POLASIG3	5	5	3		4	3	4	3	9	8	4		4
POLLEN1LELAT52	14	11	6	12	12	12	15	4	9	11	9	14	12
PREATPRODH	1	1	2	3	1				2	1
PRECONSCRHSP70A		2	3	1		1	2	1	2	2	3		2
PROLAMINBOXOSGLUB1									1				1
PROXBBNNAPA					1		1
PYRIMIDINEBOXHVEPB1	1			1			2		1	2	1		2
PYRIMIDINEBOXOSRAMY1A	3		4	3			3		3	4	2	1	3
QARBNEXTA		1						1	1	1
QELEMENTZMZM13		1	1			1				5		1
RAV1AAT	7	4	7		9	3	11	1	6		2		7
RAV1BAT					1
RBCSCONSENSUS							3		1		1		4
REALPHALGLHCB21	2	2	3		6	1	1	1	1		2	1	2
REBETALGLHCB21		2								1
RHERPATEXPA7	3	2	4	3	3	1	3	1	3	1		2	1
ROOTMOTIFTAPOX1	22	17	10	3	13	19	13	5	10	23	18	10	8
RYREPEATBNNAPA	3	3	2	1	4	3	2	3	5	2	1		2
RYREPEATGMGY2	2	2	1		2	1	1		2			2	1
RYREPEATLEGUMINBOX	3	3	1		3	1	2		3		1	3	2
RYREPEATVFLEB4	2	2
S1FBOXSORPS1L21	1		1		2			1	1		1		1
SBOXATRBCS			1
SEBFCONSSTPR10A		1	1	1	2	2		1	1		1
SEF1MOTIF		3	2			2		1	1		1
SEF3MOTIFGM	1	1	2	2	2		1		2		2	1	1
SEF4MOTIFGM7S	11	4	1	6	7	2	5	1	2	7	3	9	6
SITEIIATCYTC	2		2	8	2				1	1	1	2	1
SORLIP1AT	1	1	4	3	2		3	1	3	5	3		4
SORLIP2AT	1	2	1	5	2	2			1		3	1
SORLIP5AT			1					1					1
SORLREP3AT			1							1
SP8BFIBSP8AIB						1		1	1
SP8BFIBSP8BIB					1						1	1
SPHCOREZMC1		1
SREATMSD							2		2		1	2
SURE2STPAT21												1
SURECOREATSULTR11	2	4	2	1	3	2	2	2	4	1	1	2	1
SV40COREENHAN		2		1	2	1	2			1			1
T/GBOXATPIN2		1	1		1			1	1	1
TAAAGSTKST1	8	3	5	3	2	4	4	1	9	3	8	5	6
TATABOX2	2	6	1		1	2			2	1	3
TATABOX3	4				1	3			1	1	1
TATABOX4	1	2			1	3	2				1	1	1
TATABOX5	7	5	9	2	4	8	5	2	9	6	4	11	3
TATABOXOSPAL	4	2	3	1		2	3	2	3			1
TATAPVTRNALEU	1	1	3			2						1	1
TATCCACHVAL21										1
TATCCAOSAMY		1	2	1	1				1	2	2
TATCCAYMOTIFOSRAMY3D		1							1	1	1
TBOXATGAPB	1	6			3		2		1	3	1	2	1
TELOBOXATEEF1AA1	1
TGACGTVMAMY	1		1	3						2
TGTCACACMCUCUMISIN		1	1		3
UP1ATMSD				1
UP2ATMSD	1
UPRMOTIFIIAT				1
WBBOXPCWRKY1		2		1	1	1	2			5
WBOXATNPR1		4	7	2	5	4	5	1	5	8	4	7	5
WBOXHVISO1		3	4	5		3	3	3	4		2	4	4
WBOXNTCHN48			2	4			1	2	1			1	1
WBOXNTERF3		3	2	6	3	7	6	3	6	8	2	8	8
WRKY71OS	3	8	15	14	12	11	11	4	11	19	7	13	17
											24

## Sheet: Putative Motif function
Motif		Function of Motif
2SSEEDPROTBANAPA		Seed specific expression
-10PEHVPSBD		Light Respnsive elemnt
-300CORE		Endosperm box
-300ELEMENT		Present upstream of the promoter;Promoter enhancer elemnt
AACACOREOSGLUB1		ABRE Element
ABREATCONSENSUS		ABRE Element
ABRELATERD1		Induction by Dehydrationstress and Dark inuced senescence
ABRERATCAL		ABRE-related sequence" or "Repeated sequence motifs" identified in the upstream regions of 162 Ca(2+)-responsive upregulated genes
ABREMOTIFAOSOSEM		ABRE
ABREZMRAB28		Freezing tolerance;seed ;shoot ;CBF2
ACGTABOX		Negative regulator of sugar signalling
ACGTTBOX		T-box
ACGTABREMOTIFA2OSEM		Control of Starch synthesis during endosperm maturation
ACGTABREMOTIFAOSOSEM		ABRE motif A" found in the promoter of the rice (O.s.) Osem gene.mediates abscisic acid-induced transcritption
ACGTATERD1		dehydration and water stress, dehydration and water stress-responsive motif
AGCBOXNPGLB		Stress signalling responsive element
AGL2ATCONSENSUS		Growth and Development
AMMORESIIUDCRNIA1		Nitrate reductase
AMMORESIVDCRNIA1		Nitrate reductase; ammonium response
AMYBOX1		Amylase box
AMYBOX2		Amylase box
ANAERO1CONSENSUS		Anaerobic fermentative pathway
ANAERO2CONSENSUS		Anaerobic fermentative pathway
ANAERO3CONSENSUS		Anaerobic fermentative pathway
ANAERO4CONSENSUS		Anaerobic fermentative pathway
ARFAT		Auxin responive factor binding site
ARR1AT		ARR1-binding element/Cytokinin response regulator binding (RR) motif
ASF1MOTIFCAMV		Auxin and salicylic acid responsive element
ATHB1ATCONSENSUS		Recognition sequence of Arabidopsis Athb-1 protein has a HD-Zip motif								Leaf and Hypocotyl development
ATHB2ATCONSENSUS		Recognition sequence of Arabidopsis Athb-1 protein has a HD-Zip motif
ATHB5ATCORE		Arabidopsis classI homeodomein leucine zipper
AUXREPSIAA4		Auxin responive factor binding site
BIHD1OS		Binding site forBIHD1,a bell class homeodomain transcription factor responsible for abiotic and biotic stress repsone
BOXCPSAS1		Box C for Asparagine synthetase AS1 gene which is negatively regulated by light
BOXIINTPATPB		Found in non conservation typeII promoter
BOXLCOREDCPAL		consensus of putative box-L like
BS1EGCCR		CRR gene promoter required for vascular expression						Glucose transport
CAATBOX1		Reported to regulate flowering in plant/tissue specific promoter activity
CACGCAATGMGH3		Auxin responsive element
CACGTGMOTIF		Binding site for Arabidopsis GBF4 C. roseus G-box binding factor							genes are regulated by such diverse stimuli as light-induction or hormone control
CACTFTPPCA1		Key component of Mem1(mesophyll expression module 1)
CANBNNAPA		Embryo and endosperm specific transcription of Napin (storage protein) gene
CAREOSREP1		Found in protein region of cystein proteinase1 (REP1) gene in rice							RETARDED PALEA1 (REP1) gene;Cystein type peptidase
CARGATCONSENSUS		Found in ArabidopsisSOC1 which is MADS-box flowering time gene;FLC is a component of vernalization (Low temperature) pathway
CARGCW8GAT		Boinding site for AGL15(AGAMOUS-like 15)						Participates probably in the regulation of programs active during the early stages of embryo development. Prevents premature perianth senescence and abscission, fruits development and seed desiccation.
CARGNCAT		Nonacanonical CArG motif found in promoter of DTA1.Relevant for response to AGL15
CATATGGMSAUR		Auxin responsive element
CBFHV		Binding site for CBF1/DRE low temerature
CCA1ATLHCB1		Related to regulation of Phytochrome
CCAATBOX1		common sequence found in promoter of heat shock protein
CELLCYCLESC		Cell cycle box found in URS2 of HD gene of Yeast
CEREGLUBOX2PSLEGA		Homologous to the cereal glutenin gene control element
CGACGOSAMY3		Found in GC rich region of rice Amy3D andAmy3E amylase gene
CGCGBOXAT		CGCG box recognized by AtSR1-6 signal responsive genes							SR1, a Calmodulin-Binding Transcription Factor, Modulates Plant Defense and Ethylene-Induced Senescence;cold responsive pathway
CIACADIANLELHC		Region necessary for Cercadian expresssion of tomato Lhc gene
CMSRE1IBSPOA		Carbohydrate metabolism signal responsive element 1
CPBCSPOR		Sequence critical for cytokinin enhanced protein binding
CRTDREHVCBF2		Preferred sequence for AP2 transciptional activator.DNA binding is regulated by temperature
CTRMCAMV35S		CT-rich motif of CaMV 35S
CURECORECR		Copper and oxygen responsive elementCyc6 and Cpx1
D2GMAUX28		DNaseI protected sequence found in soybean auxin responsive gene Aux28
DOFCOREZM		Core site rquired for binding of Dof protein in Maize;responsible for plant growth and development as well as stress response
DPBFCOREDCDC3		Novel class of bZIP transcription factor DPBF-1 and 2;expression is normally embryo specific;found in carrot.Induced by ABA;Regulates a subset of LEA genes																DNA-binding transcription factor activity
DRE2COREZMRAB17		DRE2 found in maize RAB17 gene promoter,expressed during late embryogenesis and is induced by ABA
DRECRTCOREAT		Core motif of DRE in DREB genes
E2FCONSENSUS		E2F-DP binding motifs				These genes encode proteins involved in cell cycle regulation, DNA replication, and chromatin dynamics
EBOXBNNAPA		An E-box sequence respnsible for light responsiveness and is controlled by bHLH and MYB- transcription factor in regulating tissue specific expression															circadian regulation
EECCRCAH1		Binding site of Myb transcription factor LCR1							LCR1 Regulates the CO2-Responsive Gene Cah1
ELRECOREPCRP1		Elicitor responsive Element;binding site of WRKY1 andWRKY2							WRKY transcription factors play a major role in plant defense to abiotic and biotic stresses, but also contribute to plant development and secondary metabolism
EMBP1TAEM		Involved in ABA mediated stress signalling pathway;
EMHVCHORD		Endosperm motif (EM);involved in Nitrogen response
ERELEE4		Ethylene responsive element (ERE)
EVENINGAT		Evening element;Required for Circadian control of gene expression
GADOWNAT		Gibberllic acid responsive;Seed germination
GARE1OSREP1		Gibberllic acid responsive,found in promoter region of a cystein proteinase(REP-1)
GARE2OSREP1		Gibberllic acid responsive,found in promoter region of a cystein proteinase(REP-1)
GAREAT		GA responsive element
GATABOX		Binding site for transcription factors with a zinc finger motif,which have been concerned in light and nitrate dependent transcription control
GBOXLERBCS		Conserved sequence upstream of light-regulated genes; Sequence found in the promoter region of rbcS of tomato
GCCCORE		Core of GCC-box found in many pathogen-responsive genes such as PDF1.2, Thi2.1, and PR4;Appears to play important roles in regulating jasmonate-responsive gene expression
GCN4OSGLUB1		GCN4 motif" found in GluB-1 gene in rice (O.s.); Required for;endosperm-specific expression;This motif is the recognitionsite for a basic leucine zipper transcription factor																	GluB-1, one of the glutelin genes in rice;Endosperm specific
GT1CONSENSUS		Consensus GT-1 binding site in many light-regulated genes, e.g.,RBCS from many species, PHYA from oat and rice,
GT1CORE		Critical for GT-1 binding to box II of rbcS
GT1GMSCAM4		"GT-1 motif" found in the promoter of soybean (Glycine max);Plays a role in pathogen- and salt-induced SCaM-4 gene expression																light-responsive
GT1MOTIFPSRBCS		"GT-1 motif"; "Consensus sequence of rbcS BOX II, III, II',III'";
GTGANTG10		A pollen-specific cis-elements, identified in TCP-enriched genes
HBOXCONSENSUSPVCHS		Essential for both light regulation and elicitor induction; Similar sequence was found in tobacco Tnt1 retrotransposon promoter (LTR); Tnt1 is induced bywounding and by abiotic stress
HDZIP2ATATHB2		Binding site of the Arabidopsis (A.T.) homeobox gene (ATHB-2)found in its own promoter;ATHB-2 is regulated by light signals which function as a negative autoregulator of its own gene																		shade avoidance response
HEXAMERATH4		hexamer motif of Arabidopsis thaliana (A.t.) histone H4 promoter							plant innate immunity
HEXMOTIFTAH3H4		Leucine zipper motif; meristem; OBF1; bZIP; lip19; LIP1;important roles in regulation ofreplication- dependent but not of replication-independentexpression of the wheat histone H3 gene																		Replication
IBOX		light-regulated genes Binding site of LeMYB1
IBOXCORE		Light-responsive element
IBOXCORENT		I-box core motif" in the CAMs (conserved DNA modular arrays);LRE
INRNTPSADB		Inr (initiator)" elements;Light-responsive transcription							direct transcription initiation without a functional TATA box
INTRONLOWER		3' intron-exon splice junctions
INTRONUPPER		5' exon-intron splice junctions
IRO2OS		OsIRO2-binding core sequence; OsIRO2 is induced exclusively by Fe deficiency										OsIRO2 is responsible for iron utilization in rice and improves growth
L1BOXATPDF1		PROTODERMAL FACTOR1 (PDF1) gene ;Involved in L1 layer-specific expression										regulation of meristem growth;expressed in the L1 layer of vegetative, inflorescence and floral meristems and the protoderm of organ primordia
LEAFYATAG		Target sequence of LEAFY in the intron of AGAMOUS gene
LECPLEACS2		cysteine protease; ethylene; xylanase; ACS						(ACS) catalyzes the rate-limiting step in the ethylene biosynthetic pathway in plants
LREBOXIIPCCHS1		Chalcone synthase; CHS; light; Box II; LRE; leaf; shoot						Chalcone synthases, the most well known representatives of this family, provide the starting materials for a diverse set of metabolites (flavonoids)
LTRE1HVBLT49		LTRE-1" (low-temperature-responsive element) in barley
LTREATLTI78		LTRE
LTRECOREATCOR15		Core of low temperature responsive element (LTRE);ABA responsiveness; Involved in cold induction;Light signaling mediated by phytochrome is necessary for cold- or drought- induced gene expression through the C/DRE
MARARS		"ARS element"; Motif found in SAR (MAR)						S/MAR (scaffold/matrix attachment region), otherwise called SAR (scaffold-attachment region), or MAR (matrix-associated region) are regions involved in DNA replication
MARTBOX		"T-Box"; Motif found in SAR (scaffold attachment region
MYB1AT		MYB recognition site found in the promoters of thedehydration-responsive gene rd22 and many other genes in Arabidopsis
MYB1LEPR		Tomato Pti4(ERF) regulates defence-related gene expression via GCC box and non-GCC box cis elements (Myb1(GTTAGTT)													belong to a large family of APETALA2/EREBP–type transcription factors in plants. This family of transcription factors has been proposed to play various roles in plant growth, development, and responses to different environmental stimuli
MYB26PS		Myb26 binding site;several phenylpropanoid biosynthetic genes									The Arabidopsis thaliana MYB26/MALE STERILE35 (MS35) gene is critical for the development of secondary thickening in the anther endothecium and subsequent dehiscence
MYB2AT		Binding site for ATMYB2;involved in regulation of genes that are responsive to water stress in Arabidopsis
MYB2CONSENSUSAT		Dehydration-responsive element
MYBATRD22		dehydration-responsive gene
MYBCORE		dehydration and water stress, dehydration and water stress-responsive motifs
MYBCOREATCYCB1		Myb Core,reporter gene without leading to M-phase-specific expression
MYBGAHV		Central element of gibberellin (GA) response complex (GARC)
MYBPLANT		P-box;promoters of phenylpropanoid biosynthetic genes such as PAL, CHS,regulate phenylpropanoid and lignin biosynthesis													cis-acting regulatory element involved in gibberellin-responsive element
MYBPZM		Core of consensus maize P (myb homolog) binding site; Maize P gene specifies red pigmentation of kernel pericarp,cob, and other floral organs
MYBST1		Core motif of MybSt1 (a potato MYB homolog) binding site							Interact with NACs and Ethylene Responsive element
MYCATERD1		MYC recognition sequence (from -466 to -461) necessary for expression of erd1 (early responsive to dehydration)
MYCATRD22		Binding site for MYC (rd22BP1) in Arabidopsis;dehydration-resposive gene
MYCCONSENSUSAT		dehydration and water stress, dehydration and water stress-responsive motifs
NAPINMOTIFBN		present in crude nuclear extracts from developing B. napus seeds
NODCON1GM		Induction under root nodulation
NODCON2GM		Induction under root nodulation
NTBBF1ARROLB		Required for tissue-specific expression and auxin induction
OSE1ROOTNODULE		One of the consensus sequence motifs of organ-specific elements(OSE) characteristic of the promoters activated in infected cells of root nodules
OSE2ROOTNODULE		One of the consensus sequence motifs of organ-specific elements(OSE) characteristic of the promoters activated in infected cells of root nodules
P1BS		PHR1-binding sequence found in the upstream regions of phosphate starvation responsive genes from several plant species
PALBOXAPC		LRE
POLASIG1		PolyA signal; poly A signal found in legA gene of pea, rice alpha-amylase;
POLASIG2		"PolyA signal"; poly A signal found in rice alpha-amylase
POLASIG3		poly A; polyadenylation
POLLEN1LELAT52		required for pollen specific expression
PREATPRODH		"PRE (Pro- or hypoosmolarity-responsive element);found in promoter region of proline dehydrogenase (ProDH) gene
PRECONSCRHSP70A		Consensus sequence of PRE (plastid response element)						enhancer within the Chlamydomonas HSP70A promoter
PROLAMINBOXOSGLUB1		"Prolamine box" found in the rice (O.s.) GluB-1 gene promoter which is aseed storage protein
PROXBBNNAPA		prox B (proximal portion of B-box);Required for seed specific expression and ABA responsiveness
PYRIMIDINEBOXHVEPB1		"Pyrimidine box" ;required gor GA induction
PYRIMIDINEBOXOSRAMY1A		Pyrimidine box found in rice (O.s.) alpha-amylase (RAmy1A) gene;Gibberellin-respons cis-element of GARE and pyrimidine box are partially involved in sugar repression
QARBNEXTA		"QAR (quantitative activator region)"
QELEMENTZMZM13		Q(quantitative)-element;Involved in expression enhancing activity
RAV1AAT		Rosette leaves- and roots-specific element
RAV1BAT		Rosette leaves- and roots-specific element
RBCSCONSENSUS		rbcS general consensus sequence
REALPHALGLHCB21		REalpha found in Lemna gibba Lhcb21 gene promoter.The DNA binding activity is high in etiolated plants but much lower green plants; Required for phytochrome regulation
REBETALGLHCB21		Required for phytochrome regulation
RHERPATEXPA7		Root hair-specific cis-elements
ROOTMOTIFTAPOX1		Motif found both in promoters of rolD,root hair induction
RYREPEATBNNAPA		Required for seed specific expression
RYREPEATGMGY2		"RY repeat motif (CATGCAT)"				seed-specific expression
RYREPEATLEGUMINBOX		RY repeat (CATGCAY) or legumin box found in seed-storage protein genes in legume such as soybean
RYREPEATVFLEB4		RY repeat motif; quantitative seed expression;interacts with VP1 and mediates abscisic acid-induced transcritption;
S1FBOXSORPS1L21		"S1F box" conserved both in spinach (S.o.);chloroplast ribosomal protein S1 (RPS1) is a heat-responsive protein and functions in protein biosynthesis in chloroplast RPS1 and RPL21 genes
SBOXATRBCS		Important for the sugar and ABA responsiveness
SEBFCONSSTPR10A		pathogenesis-related gene;Similar to the auxin response element
SEF1MOTIF		Seed specific storage protein
SEF3MOTIFGM		SEF=soybean embryo factor
SEF4MOTIFGM7S		seed storage protein
SITEIIATCYTC		Site II element found in the promoter regions of cytochrome genes (Cytc-1, Cytc-2) in Arabidopsis.Overrepresented in the promoters of nuclear genes encoding components of the oxidative phosphorylation (OxPhos) machinery from both Arabidopsis and rice
SORLIP1AT		Light responsive element
SORLIP2AT		Light responsive element
SORLIP5AT		Light responsive element
SORLREP3AT		Light responsive element
SP8BFIBSP8AIB		SPBF binding site (SP8a);coding for sporamin and beta-amylase
SP8BFIBSP8BIB		SPBF binding site (SP8a);coding for sporamin and beta-amylase
SPHCOREZMC1		Core of Sph element in Maize;involved in potentiation of a seed-specific hormone response
SREATMSD		sugar-repressive element (SRE)
SURE2STPAT21		Sucrose regulatory element(SURE)
SURECOREATSULTR11		Core of sulfur-responsive element (SURE);high-affinity sulfate transporter gene;SURE contains auxin response factor (ARF) binding sequence
SV40COREENHAN		SV40 core enhancer"; Similar sequences found in rbcS genes
T/GBOXATPIN2		Involved in jasmonate (JA) signalling
TAAAGSTKST1		TAAAG motif found in promoter of Solanum tuberosum (S.t.) KST1 gene; Target site for trans-acting StDof1 protein controlling guard cell-specific gene expression; KST1 gene encodes a K+ influx channel of guard cells
TATABOX2		critical for accurate initiation
TATABOX3		critical for accurate initiation
TATABOX4		critical for accurate initiation
TATABOX5		critical for accurate initiation
TATABOXOSPAL		Binding site for OsTBP2, found in the promoter of rice pal gene encoding phenylalanine ammonia-lyase
TATAPVTRNALEU		Binding site of TATA binding protein (TBP)
TATCCACHVAL21		GA-responsive element (GARE)
TATCCAOSAMY		Binding sites of OsMYBS1, OsMYBS2 and OsMYBS3 which mediate sugar and hormone regulation of alpha-amylase gene expression
TATCCAYMOTIFOSRAMY3D		TATCCAY motif responsible for sugar repression
TBOXATGAPB		Tbox found in the Arabidopsis thaliana (A.T.) GAPB gene promoter; Located between -94 and -89 (T1) and also between -84 and -79 (T2); Mutations in the "Tbox" resulted in reductions of light-activated gene transcription; GAPB encodes the B subunit of chloroplast glyceraldehyde-3-phosphate dehydrogenase(GADPH) of A.T.
TELOBOXATEEF1AA1		telo-box (telomere motif) found in the Arabidopsis;Required for the activation of expression in root primordia; Acts co-operatively with tef-box; Binding site of AtPur alpha-1
TGACGTVMAMY		Required for high level expression of alpha-Amylase in the cotyledons of the germinated seeds
TGTCACACMCUCUMISIN		A novel enhancer element necessary for fruit-specific expression of the cucumisin gene
UP1ATMSD		Axillary bud outgrowth
UP2ATMSD		Axillary bud outgrowth
UPRMOTIFIIAT		UPR; unfolded protein response;The UPR is activated in response to an accumulation of unfolded or misfolded proteins in the lumen of the endoplasmic reticulum
WBBOXPCWRKY1		WB box; WRKY proteins bind specifically to the DNA sequence motif (T)(T)TGAC(C/T)										Found in amylase gene in sweet potato,					pathogen/elicitor response element
WBOXATNPR1		They were recognized specifically by salicylic acid (SA)-induced WRKY DNA binding proteins
WBOXHVISO1		SUSIBA2 bind to W-box element in barley iso1 (encoding isoamylase1) promoter									SUSIBA2 binds as an activator to genes involved in starch synthesis.
WBOXNTCHN48		W box possibly involved in elicitor-respsonsive transcription of defense genes in tobacco
WBOXNTERF3		A W-box promoter motif, functions in response to wound signal
WRKY71OS		A binding site of rice WRKY71, a transcriptional repressor of the gibberellin signaling pathway

## Sheet: Summary
Hormone responsive
ABA responsive	14
Gibberelic acid responsive	10
Auxin responsive	9
Ethylene responsive	5
Cytokinin responsive	2
Jasmonic acid respnsive	2
Salicylic acid responsive	2
Metabolic process
Carbohydrate/Glucose and Sugar metabolism	9
Amylase Box/Starch Metabolism/Glutenin responsive	11
Nitrate Reductase /Nitrogen metabolism	4
Anaerobic fermentative pathway	4
Phenylpropanoid and lignin biosynthesis	3
Amino acid metabolism	2
Stress process
Dehydration responsive	20
Cold Responsive Element	6
Stress /woundSignalling	5
HSP	2
Biotic stress/Pathogen-responsive genes	9
Growth and Biological processes
Seed and embryo	22
Photosynthetic and Light responsive	39
Growth and Development	9
A Flowering/pollen-specific cis-elements	12
Root development/Nodulation	9
Regulatory Elements	14
Cell cycle regulatory elements	11

## Sheet: PYL1
Factor or Site Name	Locus	Strand	Signal Sequence
ARR1AT	2	(+)	NGATT	472 Elements
PYRIMIDINEBOXHVEPB1	5	(+)	TTTTTTCC	98 Individual Elements					Elements	Frequency
GT1CONSENSUS	6	(-)	GRWAAW						-10PEHVPSBD	2
GT1GMSCAM4	6	(-)	GAAAAA						-300CORE	1
GT1CONSENSUS	7	(-)	GRWAAW						-300ELEMENT	1
CARGNCAT	11	(-)	CCWWWWWWWWGG						AACACOREOSGLUB1	1			Hormone responsive	Growth and biological process	Stress responsive	Metabolism
CARGNCAT	11	(+)	CCWWWWWWWWGG						ABRELATERD1	1	OsPYL12	ABAR1	50	334	114	24
DOFCOREZM	12	(-)	AAAG						ACGTATERD1	6	OsPYL10	ABAR2	82	317	136	38
TAAAGSTKST1	12	(-)	TAAAG						AMMORESIIUDCRNIA1	1	OsPYL8	ABAR3	29	101	30	15
CARGCW8GAT	12	(-)	CWWWWWWWWG						AMMORESIVDCRNIA1	1	OsPYL9	ABAR4	69	296	127	31
CARGCW8GAT	12	(+)	CWWWWWWWWG						AMYBOX1	5	OsPYL11	ABAR5	62	182	98	32
TATAPVTRNALEU	13	(+)	TTTATATA						ANAERO2CONSENSUS	2	OsPYL6	ABAR6	56	265	97	30
TATABOX4	14	(-)	TATATAA						ARFAT	1	OsPYL5	ABAR7	57	187	112	23
NODCON2GM	23	(-)	CTCTT						ARR1AT	21	OsPYL4	ABAR8	86	255	152	21
OSE2ROOTNODULE	23	(-)	CTCTT						ASF1MOTIFCAMV	2	OsPYL1	ABAR9	61	288	120	25
GATABOX	31	(-)	GATA						BIHD1OS	1	OsPYL3	ABAR10	69	248	150	38
SP8BFIBSP8BIB	37	(+)	TACTATT						BOXIINTPATPB	1	OsPYL2	ABAR11	61	251	101	21
CACTFTPPCA1	37	(+)	YACT						BOXLCOREDCPAL	1	OsPYL7	ABAR12	49	284	134	25
SEF4MOTIFGM7S	45	(-)	RTTTTTR						CAATBOX1	22	OsPYL13	ABAR13	64	233	110	19
SEF4MOTIFGM7S	59	(+)	RTTTTTR						CACTFTPPCA1	36
GT1CONSENSUS	62	(-)	GRWAAW						CANBNNAPA	1
GATABOX	75	(+)	GATA						CAREOSREP1	1				Growth and biological process	Stress responsive	Hormone responsive	Metabolism
GARE2OSREP1	77	(-)	TAACGTA						CARGCW8GAT	16			OsPYL1	288	120	61	25
ACGTATERD1	78	(-)	ACGT						CARGNCAT	2			OsPYL2	251	101	61	21
ACGTATERD1	78	(+)	ACGT						CBFHV	5			OsPYL3	248	150	69	38
RHERPATEXPA7	85	(-)	KCACGW						CCA1ATLHCB1	1			OsPYL4	255	152	86	21
RYREPEATLEGUMINBOX	87	(-)	CATGCAY						CIACADIANLELHC	1			OsPYL5	187	112	57	23
RYREPEATBNNAPA	88	(-)	CATGCA						CPBCSPOR	2			OsPYL6	265	97	56	30
PREATPRODH	91	(-)	ACTCAT						CRTDREHVCBF2	2			OsPYL7	284	134	49	25
LTRECOREATCOR15	95	(-)	CCGAC						CTRMCAMV35S	1			OsPYL8	101	30	29	15
DRE2COREZMRAB17	95	(-)	ACCGAC						CURECORECR	10			OsPYL9	296	127	69	31
DRECRTCOREAT	95	(-)	RCCGAC						DOFCOREZM	32			OsPYL10	317	136	82	38
CBFHV	95	(-)	RYCGAC						DPBFCOREDCDC3	2			OsPYL11	182	98	62	32
AMMORESIVDCRNIA1	104	(-)	CGAACTT						DRE2COREZMRAB17	1			OsPYL12	334	114	50	24
DOFCOREZM	115	(-)	AAAG						DRECRTCOREAT	1			OsPYL13	233	110	64	19
POLLEN1LELAT52	120	(+)	AGAAA						EBOXBNNAPA	16
SEF4MOTIFGM7S	134	(+)	RTTTTTR						GARE1OSREP1	1
CAREOSREP1	140	(-)	CAACTC						GARE2OSREP1	1
REALPHALGLHCB21	143	(-)	AACCAA						GAREAT	4
MYB1AT	144	(-)	WAACCA						GATABOX	18
SEF4MOTIFGM7S	146	(+)	RTTTTTR						GT1CONSENSUS	19
DOFCOREZM	163	(-)	AAAG						GT1CORE	2
TAAAGSTKST1	163	(-)	TAAAG						GT1GMSCAM4	8
CACTFTPPCA1	167	(-)	YACT						GTGANTG10	11
RYREPEATVFLEB4	181	(-)	CATGCATG						HEXMOTIFTAH3H4	1
RYREPEATLEGUMINBOX	181	(+)	CATGCAY						IBOXCORE	8
RYREPEATVFLEB4	181	(+)	CATGCATG						INRNTPSADB	6
RYREPEATGMGY2	181	(+)	CATGCAT						INTRONLOWER	2
RYREPEATBNNAPA	181	(+)	CATGCA						LECPLEACS2	1
RYREPEATLEGUMINBOX	182	(-)	CATGCAY						LTRECOREATCOR15	1
RYREPEATGMGY2	182	(-)	CATGCAT						MARTBOX	4
RYREPEATBNNAPA	183	(-)	CATGCA						MYB1AT	5
SEF4MOTIFGM7S	190	(-)	RTTTTTR						MYB1LEPR	1
MARTBOX	191	(-)	TTWTWTTWTT						MYB2CONSENSUSAT	1
TATABOX5	193	(-)	TTATTT						MYBCORE	4
POLASIG1	194	(+)	AATAAA						MYBGAHV	4
DOFCOREZM	199	(+)	AAAG						MYBPZM	1
CACTFTPPCA1	208	(-)	YACT						MYCATERD1	1
CURECORECR	209	(-)	GTAC						MYCATRD22	1
CURECORECR	209	(+)	GTAC						MYCCONSENSUSAT	16
INRNTPSADB	220	(-)	YTCANTYY						NAPINMOTIFBN	1
CAATBOX1	222	(-)	CAAT						NODCON1GM	2
ROOTMOTIFTAPOX1	226	(-)	ATATT						NODCON2GM	6
ROOTMOTIFTAPOX1	229	(+)	ATATT						NTBBF1ARROLB	1
CAATBOX1	231	(-)	CAAT						OSE1ROOTNODULE	2
MYB1LEPR	237	(-)	GTTAGTT						OSE2ROOTNODULE	6
AMYBOX1	240	(+)	TAACARA						POLASIG1	7
MYBGAHV	240	(+)	TAACAAA						POLASIG2	2
GAREAT	240	(+)	TAACAAR						POLASIG3	5
SEF4MOTIFGM7S	243	(-)	RTTTTTR						POLLEN1LELAT52	14
MARTBOX	244	(-)	TTWTWTTWTT						PREATPRODH	1
TATABOX5	246	(-)	TTATTT						PYRIMIDINEBOXHVEPB1	1
POLASIG1	247	(+)	AATAAA						PYRIMIDINEBOXOSRAMY1A	3
SEF4MOTIFGM7S	249	(-)	RTTTTTR						RAV1AAT	7
ROOTMOTIFTAPOX1	253	(-)	ATATT						REALPHALGLHCB21	2
TGACGTVMAMY	264	(-)	TGACGT						RHERPATEXPA7	3
ACGTATERD1	264	(-)	ACGT						ROOTMOTIFTAPOX1	22
HEXMOTIFTAH3H4	264	(+)	ACGTCA						RYREPEATBNNAPA	3
ACGTATERD1	264	(+)	ACGT						RYREPEATGMGY2	2
ASF1MOTIFCAMV	265	(-)	TGACG						RYREPEATLEGUMINBOX	3
WRKY71OS	266	(-)	TGAC						RYREPEATVFLEB4	2
CRTDREHVCBF2	286	(-)	GTCGAC						S1FBOXSORPS1L21	1
CBFHV	286	(-)	RYCGAC						SEF3MOTIFGM	1
CRTDREHVCBF2	286	(+)	GTCGAC						SEF4MOTIFGM7S	11
CBFHV	286	(+)	RYCGAC						SITEIIATCYTC	2
NAPINMOTIFBN	300	(+)	TACACAT						SORLIP1AT	1
PYRIMIDINEBOXOSRAMY1A	307	(+)	CCTTTT						SORLIP2AT	1
DOFCOREZM	308	(-)	AAAG						SURECOREATSULTR11	2
CACTFTPPCA1	314	(-)	YACT						TAAAGSTKST1	8
CACTFTPPCA1	318	(+)	YACT						TATABOX2	2
-300CORE	332	(-)	TGTAAAG						TATABOX3	4
DOFCOREZM	332	(-)	AAAG						TATABOX4	1
TAAAGSTKST1	332	(-)	TAAAG						TATABOX5	7
EBOXBNNAPA	337	(-)	CANNTG						TATABOXOSPAL	4
MYCCONSENSUSAT	337	(-)	CANNTG						TATAPVTRNALEU	1
EBOXBNNAPA	337	(+)	CANNTG						TBOXATGAPB	1
MYCCONSENSUSAT	337	(+)	CANNTG						TELOBOXATEEF1AA1	1
ARFAT	341	(+)	TGTCTC						TGACGTVMAMY	1
SURECOREATSULTR11	342	(-)	GAGAC						UP2ATMSD	1
DPBFCOREDCDC3	344	(-)	ACACNNG						WRKY71OS	3
DPBFCOREDCDC3	346	(-)	ACACNNG							469
CANBNNAPA	349	(-)	CNAACAC
ASF1MOTIFCAMV	354	(-)	TGACG
WRKY71OS	355	(-)	TGAC
EBOXBNNAPA	357	(-)	CANNTG
MYCCONSENSUSAT	357	(-)	CANNTG
EBOXBNNAPA	357	(+)	CANNTG
MYCCONSENSUSAT	357	(+)	CANNTG
AMYBOX1	359	(-)	TAACARA
GARE1OSREP1	359	(-)	TAACAGA
MYBCORE	360	(+)	CNGTTR
ARR1AT	365	(-)	NGATT
EBOXBNNAPA	369	(-)	CANNTG
MYCCONSENSUSAT	369	(-)	CANNTG
EBOXBNNAPA	369	(+)	CANNTG
MYCCONSENSUSAT	369	(+)	CANNTG
PYRIMIDINEBOXOSRAMY1A	385	(+)	CCTTTT
DOFCOREZM	386	(-)	AAAG
GT1CONSENSUS	389	(-)	GRWAAW
GT1GMSCAM4	389	(-)	GAAAAA
CACTFTPPCA1	395	(-)	YACT
ROOTMOTIFTAPOX1	410	(-)	ATATT
GT1CONSENSUS	417	(-)	GRWAAW
GT1GMSCAM4	417	(-)	GAAAAA
POLLEN1LELAT52	419	(-)	AGAAA
GT1CONSENSUS	427	(-)	GRWAAW
IBOXCORE	428	(-)	GATAA
GATABOX	429	(-)	GATA
GTGANTG10	431	(-)	GTGA
NODCON2GM	435	(-)	CTCTT
OSE2ROOTNODULE	435	(-)	CTCTT
CACTFTPPCA1	438	(-)	YACT
ARR1AT	443	(+)	NGATT
GATABOX	458	(-)	GATA
ARR1AT	471	(+)	NGATT
CIACADIANLELHC	482	(+)	CAANNNNATC
ROOTMOTIFTAPOX1	484	(-)	ATATT
GATABOX	488	(-)	GATA
ARR1AT	494	(+)	NGATT
ARR1AT	501	(+)	NGATT
CACTFTPPCA1	514	(-)	YACT
GATABOX	516	(-)	GATA
ARR1AT	530	(+)	NGATT
POLASIG1	533	(-)	AATAAA
TATABOX3	535	(+)	TATTAAT
TATABOX3	536	(-)	TATTAAT
POLASIG1	539	(+)	AATAAA
GT1CONSENSUS	545	(-)	GRWAAW
IBOXCORE	546	(-)	GATAA
GATABOX	547	(-)	GATA
DOFCOREZM	566	(-)	AAAG
TAAAGSTKST1	566	(-)	TAAAG
CACTFTPPCA1	570	(-)	YACT
CARGCW8GAT	574	(-)	CWWWWWWWWG
CARGCW8GAT	574	(+)	CWWWWWWWWG
ROOTMOTIFTAPOX1	575	(+)	ATATT
TATABOXOSPAL	576	(+)	TATTTAA
CACTFTPPCA1	615	(-)	YACT
TAAAGSTKST1	620	(+)	TAAAG
DOFCOREZM	621	(+)	AAAG
NODCON1GM	621	(+)	AAAGAT
OSE1ROOTNODULE	621	(+)	AAAGAT
ARR1AT	623	(+)	NGATT
TELOBOXATEEF1AA1	629	(+)	AAACCCTAA
UP2ATMSD	629	(+)	AAACCCTA
TATABOX2	639	(-)	TATAAAT
GTGANTG10	651	(+)	GTGA
GATABOX	653	(+)	GATA
IBOX	653	(+)	GATAAG
IBOXCORE	653	(+)	GATAA
ROOTMOTIFTAPOX1	662	(-)	ATATT
GATABOX	664	(-)	GATA
ROOTMOTIFTAPOX1	669	(-)	ATATT
RAV1AAT	673	(-)	CAACA
CURECORECR	685	(-)	GTAC
CURECORECR	685	(+)	GTAC
CACTFTPPCA1	686	(+)	YACT
CARGCW8GAT	694	(-)	CWWWWWWWWG
CARGCW8GAT	694	(+)	CWWWWWWWWG
TATABOXOSPAL	695	(-)	TATTTAA
ROOTMOTIFTAPOX1	698	(-)	ATATT
-10PEHVPSBD	706	(-)	TATTCT
ROOTMOTIFTAPOX1	708	(-)	ATATT
S1FBOXSORPS1L21	711	(+)	ATGGTA
GT1CONSENSUS	713	(+)	GRWAAW
ARR1AT	729	(-)	NGATT
GATABOX	733	(-)	GATA
RAV1AAT	748	(+)	CAACA
CARGCW8GAT	754	(-)	CWWWWWWWWG
CARGCW8GAT	754	(+)	CWWWWWWWWG
TATABOXOSPAL	755	(-)	TATTTAA
ROOTMOTIFTAPOX1	758	(-)	ATATT
CARGCW8GAT	771	(-)	CWWWWWWWWG
CAATBOX1	771	(+)	CAAT
CARGCW8GAT	771	(+)	CWWWWWWWWG
POLASIG3	772	(+)	AATAAT
GATABOX	780	(+)	GATA
GT1CONSENSUS	780	(+)	GRWAAW
IBOXCORE	780	(+)	GATAA
ROOTMOTIFTAPOX1	788	(-)	ATATT
DOFCOREZM	795	(-)	AAAG
TAAAGSTKST1	795	(-)	TAAAG
CACTFTPPCA1	807	(+)	YACT
POLASIG3	821	(+)	AATAAT
EBOXBNNAPA	843	(-)	CANNTG
MYBCORE	843	(-)	CNGTTR
MYCCONSENSUSAT	843	(-)	CANNTG
EBOXBNNAPA	843	(+)	CANNTG
MYCCONSENSUSAT	843	(+)	CANNTG
MYB2CONSENSUSAT	843	(+)	YAACKG
POLLEN1LELAT52	850	(+)	AGAAA
ROOTMOTIFTAPOX1	853	(-)	ATATT
GATABOX	855	(-)	GATA
EBOXBNNAPA	858	(-)	CANNTG
MYCCONSENSUSAT	858	(-)	CANNTG
CAATBOX1	858	(+)	CAAT
EBOXBNNAPA	858	(+)	CANNTG
MYCCONSENSUSAT	858	(+)	CANNTG
CAATBOX1	860	(-)	CAAT
DOFCOREZM	872	(+)	AAAG
TATABOX3	879	(+)	TATTAAT
TATABOX3	880	(-)	TATTAAT
CACTFTPPCA1	885	(+)	YACT
CACTFTPPCA1	889	(+)	YACT
DOFCOREZM	897	(+)	AAAG
CACTFTPPCA1	899	(-)	YACT
BIHD1OS	912	(-)	TGTCA
WRKY71OS	912	(+)	TGAC
RAV1AAT	915	(+)	CAACA
BOXIINTPATPB	919	(+)	ATAGAA
ROOTMOTIFTAPOX1	939	(+)	ATATT
CAATBOX1	941	(-)	CAAT
NODCON2GM	965	(-)	CTCTT
OSE2ROOTNODULE	965	(-)	CTCTT
POLLEN1LELAT52	968	(+)	AGAAA
GT1CONSENSUS	969	(+)	GRWAAW
GT1GMSCAM4	969	(+)	GAAAAA
SORLIP1AT	980	(-)	GCCAC
CAATBOX1	984	(+)	CAAT
SITEIIATCYTC	987	(+)	TGGGCY
INTRONLOWER	992	(+)	TGCAGG
GATABOX	1000	(+)	GATA
GT1CONSENSUS	1000	(+)	GRWAAW
IBOXCORE	1000	(+)	GATAA
GTGANTG10	1010	(-)	GTGA
DOFCOREZM	1014	(+)	AAAG
DOFCOREZM	1025	(-)	AAAG
GT1CONSENSUS	1026	(-)	GRWAAW
GT1GMSCAM4	1026	(-)	GAAAAA
GT1CONSENSUS	1027	(-)	GRWAAW
ROOTMOTIFTAPOX1	1036	(-)	ATATT
ROOTMOTIFTAPOX1	1037	(+)	ATATT
CAATBOX1	1039	(-)	CAAT
MYBCORE	1043	(-)	CNGTTR
ARR1AT	1058	(+)	NGATT
CPBCSPOR	1077	(-)	TATTAG
ROOTMOTIFTAPOX1	1079	(-)	ATATT
ROOTMOTIFTAPOX1	1080	(+)	ATATT
-10PEHVPSBD	1081	(+)	TATTCT
CPBCSPOR	1101	(+)	TATTAG
RAV1AAT	1115	(-)	CAACA
GATABOX	1119	(+)	GATA
CAATBOX1	1126	(-)	CAAT
TATABOX5	1130	(-)	TTATTT
POLASIG3	1131	(+)	AATAAT
CACTFTPPCA1	1139	(-)	YACT
GATABOX	1141	(-)	GATA
TBOXATGAPB	1144	(-)	ACTTTG
DOFCOREZM	1145	(+)	AAAG
CACTFTPPCA1	1147	(-)	YACT
SURECOREATSULTR11	1165	(-)	GAGAC
CARGCW8GAT	1170	(-)	CWWWWWWWWG
CARGCW8GAT	1170	(+)	CWWWWWWWWG
SEF4MOTIFGM7S	1173	(+)	RTTTTTR
CACTFTPPCA1	1182	(-)	YACT
CACTFTPPCA1	1203	(+)	YACT
TATABOX5	1206	(+)	TTATTT
SEF4MOTIFGM7S	1208	(+)	RTTTTTR
AMYBOX1	1213	(+)	TAACARA
MYBGAHV	1213	(+)	TAACAAA
GAREAT	1213	(+)	TAACAAR
POLLEN1LELAT52	1226	(+)	AGAAA
DOFCOREZM	1229	(+)	AAAG
POLASIG1	1244	(-)	AATAAA
CAATBOX1	1247	(-)	CAAT
CARGCW8GAT	1253	(-)	CWWWWWWWWG
CARGCW8GAT	1253	(+)	CWWWWWWWWG
POLASIG3	1256	(+)	AATAAT
CAATBOX1	1263	(+)	CAAT
CAATBOX1	1268	(+)	CAAT
MYB1AT	1271	(-)	WAACCA
GT1CORE	1272	(+)	GGTTAA
CAATBOX1	1278	(-)	CAAT
CCAATBOX1	1278	(-)	CCAAT
MYBPZM	1283	(-)	CCWACC
BOXLCOREDCPAL	1283	(-)	ACCWWCC
CACTFTPPCA1	1293	(+)	YACT
CBFHV	1301	(+)	RYCGAC
MYBCORE	1310	(-)	CNGTTR
RAV1AAT	1310	(+)	CAACA
CACTFTPPCA1	1320	(+)	YACT
INRNTPSADB	1322	(+)	YTCANTYY
CAATBOX1	1324	(+)	CAAT
ARR1AT	1325	(-)	NGATT
INTRONLOWER	1332	(+)	TGCAGG
GTGANTG10	1343	(-)	GTGA
CACTFTPPCA1	1344	(+)	YACT
CCAATBOX1	1349	(+)	CCAAT
CAATBOX1	1350	(+)	CAAT
ARR1AT	1351	(-)	NGATT
RHERPATEXPA7	1357	(+)	KCACGW
ABRELATERD1	1358	(-)	ACGTG
ACGTATERD1	1359	(-)	ACGT
ACGTATERD1	1359	(+)	ACGT
CACTFTPPCA1	1371	(-)	YACT
CURECORECR	1372	(-)	GTAC
CURECORECR	1372	(+)	GTAC
EBOXBNNAPA	1379	(-)	CANNTG
MYCCONSENSUSAT	1379	(-)	CANNTG
EBOXBNNAPA	1379	(+)	CANNTG
MYCCONSENSUSAT	1379	(+)	CANNTG
SORLIP2AT	1389	(-)	GGGCC
POLLEN1LELAT52	1396	(+)	AGAAA
DOFCOREZM	1399	(+)	AAAG
GTGANTG10	1410	(-)	GTGA
TATABOX5	1414	(-)	TTATTT
POLASIG1	1415	(+)	AATAAA
SEF3MOTIFGM	1419	(+)	AACCCA
ROOTMOTIFTAPOX1	1426	(+)	ATATT
DOFCOREZM	1450	(+)	AAAG
RAV1AAT	1455	(-)	CAACA
CURECORECR	1459	(-)	GTAC
CURECORECR	1459	(+)	GTAC
CACTFTPPCA1	1460	(+)	YACT
-300ELEMENT	1473	(-)	TGHAAARK
GT1CONSENSUS	1474	(-)	GRWAAW
GT1GMSCAM4	1474	(-)	GAAAAA
GTGANTG10	1478	(-)	GTGA
EBOXBNNAPA	1479	(-)	CANNTG
MYCCONSENSUSAT	1479	(-)	CANNTG
MYCATERD1	1479	(-)	CATGTG
EBOXBNNAPA	1479	(+)	CANNTG
MYCATRD22	1479	(+)	CACATG
MYCCONSENSUSAT	1479	(+)	CANNTG
POLLEN1LELAT52	1485	(+)	AGAAA
DOFCOREZM	1487	(+)	AAAG
INRNTPSADB	1491	(+)	YTCANTYY
CAATBOX1	1493	(+)	CAAT
AMYBOX1	1509	(+)	TAACARA
MYBGAHV	1509	(+)	TAACAAA
GAREAT	1509	(+)	TAACAAR
CCA1ATLHCB1	1517	(+)	AAMAATCT
ARR1AT	1520	(-)	NGATT
CACTFTPPCA1	1526	(+)	YACT
NTBBF1ARROLB	1527	(+)	ACTTTA
DOFCOREZM	1528	(-)	AAAG
TAAAGSTKST1	1528	(-)	TAAAG
TAAAGSTKST1	1531	(+)	TAAAG
DOFCOREZM	1532	(+)	AAAG
NODCON1GM	1532	(+)	AAAGAT
OSE1ROOTNODULE	1532	(+)	AAAGAT
ARR1AT	1542	(-)	NGATT
CBFHV	1543	(+)	RYCGAC
IBOX	1559	(-)	GATAAG
IBOXCORE	1560	(-)	GATAA
GATABOX	1561	(-)	GATA
MYB1AT	1566	(+)	WAACCA
REALPHALGLHCB21	1567	(+)	AACCAA
ARR1AT	1572	(+)	NGATT
POLASIG2	1576	(-)	AATTAAA
LECPLEACS2	1583	(+)	TAAAATAT
ROOTMOTIFTAPOX1	1586	(-)	ATATT
ARR1AT	1591	(-)	NGATT
GTGANTG10	1595	(-)	GTGA
RHERPATEXPA7	1595	(+)	KCACGW
ARR1AT	1598	(+)	NGATT
SEF4MOTIFGM7S	1600	(+)	RTTTTTR
ARR1AT	1605	(+)	NGATT
MARTBOX	1608	(+)	TTWTWTTWTT
MARTBOX	1611	(+)	TTWTWTTWTT
POLASIG1	1612	(-)	AATAAA
POLASIG3	1615	(-)	AATAAT
TATABOX5	1616	(+)	TTATTT
TATABOXOSPAL	1617	(+)	TATTTAA
DOFCOREZM	1643	(-)	AAAG
MYB1AT	1648	(+)	WAACCA
GT1CONSENSUS	1654	(-)	GRWAAW
IBOXCORE	1655	(-)	GATAA
GATABOX	1656	(-)	GATA
CACTFTPPCA1	1660	(+)	YACT
RAV1AAT	1665	(+)	CAACA
CARGCW8GAT	1668	(-)	CWWWWWWWWG
CARGCW8GAT	1668	(+)	CWWWWWWWWG
ROOTMOTIFTAPOX1	1671	(-)	ATATT
ROOTMOTIFTAPOX1	1672	(+)	ATATT
CAATBOX1	1674	(-)	CAAT
CCAATBOX1	1674	(-)	CCAAT
CACTFTPPCA1	1679	(-)	YACT
AACACOREOSGLUB1	1684	(-)	AACAAAC
AMYBOX1	1685	(-)	TAACARA
MYBGAHV	1685	(-)	TAACAAA
GAREAT	1685	(-)	TAACAAR
CACTFTPPCA1	1690	(+)	YACT
ARR1AT	1706	(+)	NGATT
GT1CONSENSUS	1709	(-)	GRWAAW
IBOXCORE	1710	(-)	GATAA
GATABOX	1711	(-)	GATA
CURECORECR	1719	(-)	GTAC
CURECORECR	1719	(+)	GTAC
TATABOX5	1724	(+)	TTATTT
SEF4MOTIFGM7S	1726	(+)	RTTTTTR
GT1CORE	1730	(-)	GGTTAA
MYB1AT	1731	(+)	WAACCA
AMMORESIIUDCRNIA1	1742	(+)	GGWAGGGT
GT1CONSENSUS	1750	(+)	GRWAAW
GT1CONSENSUS	1751	(+)	GRWAAW
GT1GMSCAM4	1751	(+)	GAAAAA
DOFCOREZM	1754	(+)	AAAG
CACTFTPPCA1	1756	(-)	YACT
CACTFTPPCA1	1769	(-)	YACT
POLLEN1LELAT52	1777	(+)	AGAAA
DOFCOREZM	1780	(+)	AAAG
POLLEN1LELAT52	1782	(+)	AGAAA
ARR1AT	1785	(-)	NGATT
GTGANTG10	1787	(-)	GTGA
DOFCOREZM	1794	(+)	AAAG
NODCON2GM	1795	(-)	CTCTT
OSE2ROOTNODULE	1795	(-)	CTCTT
CACTFTPPCA1	1802	(-)	YACT
POLASIG2	1805	(+)	AATTAAA
POLLEN1LELAT52	1826	(+)	AGAAA
DOFCOREZM	1829	(+)	AAAG
POLLEN1LELAT52	1831	(+)	AGAAA
DOFCOREZM	1834	(+)	AAAG
POLLEN1LELAT52	1836	(+)	AGAAA
GT1CONSENSUS	1837	(+)	GRWAAW
GT1GMSCAM4	1837	(+)	GAAAAA
PYRIMIDINEBOXOSRAMY1A	1839	(-)	CCTTTT
DOFCOREZM	1840	(+)	AAAG
DOFCOREZM	1845	(+)	AAAG
NODCON2GM	1846	(-)	CTCTT
OSE2ROOTNODULE	1846	(-)	CTCTT
NODCON2GM	1851	(-)	CTCTT
OSE2ROOTNODULE	1851	(-)	CTCTT
CTRMCAMV35S	1852	(-)	TCTCTCTCT
POLLEN1LELAT52	1858	(+)	AGAAA
DOFCOREZM	1860	(+)	AAAG
SITEIIATCYTC	1862	(-)	TGGGCY
ARR1AT	1868	(-)	NGATT
CCAATBOX1	1872	(+)	CCAAT
CAATBOX1	1873	(+)	CAAT
EBOXBNNAPA	1881	(-)	CANNTG
MYCCONSENSUSAT	1881	(-)	CANNTG
EBOXBNNAPA	1881	(+)	CANNTG
MYCCONSENSUSAT	1881	(+)	CANNTG
INRNTPSADB	1904	(+)	YTCANTYY
GTGANTG10	1905	(-)	GTGA
CACTFTPPCA1	1906	(+)	YACT
INRNTPSADB	1911	(+)	YTCANTYY
GTGANTG10	1912	(-)	GTGA
CACTFTPPCA1	1913	(+)	YACT
CACTFTPPCA1	1922	(+)	YACT
DOFCOREZM	1924	(-)	AAAG
POLLEN1LELAT52	1925	(-)	AGAAA
CACTFTPPCA1	1931	(+)	YACT
ANAERO2CONSENSUS	1943	(+)	AGCAGC
INRNTPSADB	1949	(+)	YTCANTYY
GTGANTG10	1950	(-)	GTGA
CACTFTPPCA1	1951	(+)	YACT
DOFCOREZM	1953	(-)	AAAG
ANAERO2CONSENSUS	1971	(+)	AGCAGC

## Sheet: PYL2
Factor or Site Name	Locus	Strand	Signal Sequence
MYBST1	3	(+)	GGATA
GATABOX	4	(+)	GATA		421 Elements
ACGTATERD1	7	(-)	ACGT		105 Individual Elements		Elements	Frequency
ACGTATERD1	7	(+)	ACGT				-10PEHVPSBD	2
ROOTMOTIFTAPOX1	32	(+)	ATATT				-300ELEMENT	1
-10PEHVPSBD	33	(+)	TATTCT				AACACOREOSGLUB1	1
CACTFTPPCA1	40	(-)	YACT				ABRELATERD1	2
CURECORECR	41	(-)	GTAC				ABRERATCAL	2
CURECORECR	41	(+)	GTAC				ACGTATERD1	12
CACTFTPPCA1	42	(+)	YACT				AMYBOX2	1
MYBST1	47	(+)	GGATA				ANAERO1CONSENSUS	1
GATABOX	48	(+)	GATA				ANAERO2CONSENSUS	2
ACGTATERD1	51	(-)	ACGT				ARFAT	1
ACGTATERD1	51	(+)	ACGT				ARR1AT	23
GATABOX	57	(-)	GATA				ASF1MOTIFCAMV	1
MYBST1	57	(-)	GGATA				ATHB1ATCONSENSUS	2
REBETALGLHCB21	57	(-)	CGGATA				ATHB5ATCORE	2
ROOTMOTIFTAPOX1	76	(+)	ATATT				BIHD1OS	2
-10PEHVPSBD	77	(+)	TATTCT				BOXIINTPATPB	1
MYBCOREATCYCB1	85	(+)	AACGG				CAATBOX1	33
CACTFTPPCA1	94	(-)	YACT				CACGCAATGMGH3	1
CURECORECR	95	(-)	GTAC				CACTFTPPCA1	30
CURECORECR	95	(+)	GTAC				CAREOSREP1	1
AMYBOX2	99	(-)	TATCCAT				CARGATCONSENSUS	2
TATCCAYMOTIFOSRAMY3D	99	(-)	TATCCAY				CARGCW8GAT	4
TATCCAOSAMY	100	(-)	TATCCA				CATATGGMSAUR	2
MYBST1	101	(+)	GGATA				CBFHV	3
GATABOX	102	(+)	GATA				CGACGOSAMY3	1
CACTFTPPCA1	104	(+)	YACT				CGCGBOXAT	2
TGTCACACMCUCUMISIN	113	(+)	TGTCACA				CMSRE1IBSPOA	1
BIHD1OS	113	(+)	TGTCA				CPBCSPOR	2
WRKY71OS	114	(-)	TGAC				CTRMCAMV35S	1
GTGANTG10	115	(-)	GTGA				CURECORECR	10
REBETALGLHCB21	121	(+)	CGGATA				DOFCOREZM	17
P1BS	122	(-)	GNATATNC				DPBFCOREDCDC3	1
MYBST1	122	(+)	GGATA				DRECRTCOREAT	2
P1BS	122	(+)	GNATATNC				E2FCONSENSUS	1
GATABOX	123	(+)	GATA				EBOXBNNAPA	16
NTBBF1ARROLB	141	(-)	ACTTTA				EECCRCAH1	2
TAAAGSTKST1	141	(+)	TAAAG				ELRECOREPCRP1	1
DOFCOREZM	142	(+)	AAAG				ERELEE4	4
CACTFTPPCA1	144	(-)	YACT				GATABOX	12
CPBCSPOR	159	(-)	TATTAG				GT1CONSENSUS	14
MARTBOX	161	(-)	TTWTWTTWTT				GT1CORE	1
POLASIG3	161	(+)	AATAAT				GT1GMSCAM4	4
POLASIG1	164	(+)	AATAAA				GTGANTG10	10
ANAERO1CONSENSUS	168	(+)	AAACAAA				IBOXCORE	3
CARGCW8GAT	171	(-)	CWWWWWWWWG				INRNTPSADB	3
CARGCW8GAT	171	(+)	CWWWWWWWWG				L1BOXATPDF1	1
ARR1AT	179	(+)	NGATT				LTRE1HVBLT49	1
ARFAT	199	(-)	TGTCTC				LTRECOREATCOR15	3
SEBFCONSSTPR10A	199	(-)	YTGTCWC				MARTBOX	1
SURECOREATSULTR11	199	(+)	GAGAC				MYB1AT	5
POLASIG1	207	(-)	AATAAA				MYBCORE	1
ARR1AT	223	(-)	NGATT				MYBCOREATCYCB1	1
EBOXBNNAPA	236	(-)	CANNTG				MYBST1	5
MYCCONSENSUSAT	236	(-)	CANNTG				MYCATERD1	1
EBOXBNNAPA	236	(+)	CANNTG				MYCATRD22	1
MYCCONSENSUSAT	236	(+)	CANNTG				MYCCONSENSUSAT	16
CACTFTPPCA1	244	(+)	YACT				NAPINMOTIFBN	1
GT1CONSENSUS	258	(-)	GRWAAW				NODCON1GM	1
IBOXCORE	259	(-)	GATAA				NODCON2GM	2
GATABOX	260	(-)	GATA				NTBBF1ARROLB	1
ARR1AT	265	(-)	NGATT				OSE1ROOTNODULE	1
CAATBOX1	275	(+)	CAAT				OSE2ROOTNODULE	2
DOFCOREZM	287	(+)	AAAG				P1BS	2
NODCON1GM	287	(+)	AAAGAT				PALBOXAPC	1
OSE1ROOTNODULE	287	(+)	AAAGAT				POLASIG1	4
ARR1AT	289	(+)	NGATT				POLASIG3	5
ARR1AT	301	(+)	NGATT				POLLEN1LELAT52	11
EECCRCAH1	302	(+)	GANTTNC				PREATPRODH	1
CACGCAATGMGH3	308	(+)	CACGCAAT				PRECONSCRHSP70A	2
CAATBOX1	312	(+)	CAAT				QARBNEXTA	1
ARR1AT	313	(-)	NGATT				QELEMENTZMZM13	1
ARR1AT	334	(-)	NGATT				RAV1AAT	4
SEF1MOTIF	339	(+)	ATATTTAWW				REALPHALGLHCB21	2
ROOTMOTIFTAPOX1	339	(+)	ATATT				REBETALGLHCB21	2
TATABOXOSPAL	340	(+)	TATTTAA				RHERPATEXPA7	2
CACTFTPPCA1	347	(+)	YACT				ROOTMOTIFTAPOX1	17
SPHCOREZMC1	350	(+)	TCCATGCAT				RYREPEATBNNAPA	3
RYREPEATVFLEB4	352	(-)	CATGCATG				RYREPEATGMGY2	2
RYREPEATLEGUMINBOX	352	(+)	CATGCAY				RYREPEATLEGUMINBOX	3
RYREPEATVFLEB4	352	(+)	CATGCATG				RYREPEATVFLEB4	2
RYREPEATGMGY2	352	(+)	CATGCAT				SEBFCONSSTPR10A	1
RYREPEATBNNAPA	352	(+)	CATGCA				SEF1MOTIF	3
RYREPEATLEGUMINBOX	353	(-)	CATGCAY				SEF3MOTIFGM	1
RYREPEATGMGY2	353	(-)	CATGCAT				SEF4MOTIFGM7S	4
RYREPEATBNNAPA	354	(-)	CATGCA				SORLIP1AT	1
EBOXBNNAPA	356	(-)	CANNTG				SORLIP2AT	2
MYCATRD22	356	(-)	CACATG				SPHCOREZMC1	1
DPBFCOREDCDC3	356	(-)	ACACNNG				SURECOREATSULTR11	4
MYCCONSENSUSAT	356	(-)	CANNTG				SV40COREENHAN	2
EBOXBNNAPA	356	(+)	CANNTG				T/GBOXATPIN2	1
MYCCONSENSUSAT	356	(+)	CANNTG				TAAAGSTKST1	3
MYCATERD1	356	(+)	CATGTG				TATABOX2	6
NAPINMOTIFBN	357	(-)	TACACAT				TATABOX4	2
CURECORECR	361	(-)	GTAC				TATABOX5	5
CURECORECR	361	(+)	GTAC				TATABOXOSPAL	2
GTGANTG10	376	(+)	GTGA				TATAPVTRNALEU	1
WBOXHVISO1	377	(+)	TGACT				TATCCAOSAMY	1
WRKY71OS	377	(+)	TGAC				TATCCAYMOTIFOSRAMY3D	1
WBOXNTERF3	377	(+)	TGACY				TBOXATGAPB	6
GTGANTG10	384	(+)	GTGA				TGTCACACMCUCUMISIN	1
GT1CONSENSUS	386	(+)	GRWAAW				WBBOXPCWRKY1	2
SEF4MOTIFGM7S	390	(+)	RTTTTTR				WBOXATNPR1	4
CACTFTPPCA1	419	(-)	YACT				WBOXHVISO1	3
EBOXBNNAPA	425	(-)	CANNTG				WBOXNTERF3	3
MYCCONSENSUSAT	425	(-)	CANNTG				WRKY71OS	8
EBOXBNNAPA	425	(+)	CANNTG					417
MYCCONSENSUSAT	425	(+)	CANNTG
GATABOX	430	(+)	GATA
TBOXATGAPB	441	(-)	ACTTTG
DOFCOREZM	442	(+)	AAAG
SURECOREATSULTR11	445	(-)	GAGAC
DOFCOREZM	450	(-)	AAAG
ERELEE4	451	(-)	AWTTCAAA
DOFCOREZM	488	(+)	AAAG
PRECONSCRHSP70A	495	(-)	SCGAYNRNNNNNNNNNNNNNNNHD
CACTFTPPCA1	496	(-)	YACT
TATABOX2	500	(-)	TATAAAT
ARR1AT	509	(-)	NGATT
CAATBOX1	512	(+)	CAAT
ARR1AT	513	(-)	NGATT
CARGCW8GAT	520	(-)	CWWWWWWWWG
CARGCW8GAT	520	(+)	CWWWWWWWWG
TAAAGSTKST1	535	(+)	TAAAG
DOFCOREZM	536	(+)	AAAG
TATABOXOSPAL	545	(-)	TATTTAA
RAV1AAT	556	(+)	CAACA
AACACOREOSGLUB1	557	(+)	AACAAAC
CAATBOX1	570	(-)	CAAT
CACTFTPPCA1	596	(-)	YACT
MYB1AT	601	(+)	WAACCA
REALPHALGLHCB21	602	(+)	AACCAA
CAATBOX1	624	(+)	CAAT
ARR1AT	625	(-)	NGATT
CAATBOX1	628	(+)	CAAT
CACTFTPPCA1	633	(-)	YACT
WBBOXPCWRKY1	638	(-)	TTTGACY
WBOXHVISO1	638	(-)	TGACT
WBOXNTERF3	638	(-)	TGACY
WBOXATNPR1	639	(-)	TTGAC
WRKY71OS	639	(-)	TGAC
GTGANTG10	652	(+)	GTGA
QELEMENTZMZM13	653	(-)	AGGTCA
WRKY71OS	653	(+)	TGAC
WBOXNTERF3	653	(+)	TGACY
RHERPATEXPA7	658	(-)	KCACGW
MYBCORE	663	(+)	CNGTTR
SORLIP2AT	673	(+)	GGGCC
SORLIP2AT	674	(-)	GGGCC
CAATBOX1	685	(-)	CAAT
SORLIP1AT	704	(-)	GCCAC
CAATBOX1	708	(+)	CAAT
ARR1AT	709	(-)	NGATT
CAATBOX1	721	(+)	CAAT
ARR1AT	722	(-)	NGATT
EBOXBNNAPA	725	(-)	CANNTG
MYCCONSENSUSAT	725	(-)	CANNTG
EBOXBNNAPA	725	(+)	CANNTG
MYCCONSENSUSAT	725	(+)	CANNTG
SURECOREATSULTR11	744	(+)	GAGAC
ARR1AT	780	(+)	NGATT
GATABOX	788	(+)	GATA
CACTFTPPCA1	791	(-)	YACT
CURECORECR	792	(-)	GTAC
CURECORECR	792	(+)	GTAC
EBOXBNNAPA	795	(-)	CANNTG
MYCCONSENSUSAT	795	(-)	CANNTG
CAATBOX1	795	(+)	CAAT
EBOXBNNAPA	795	(+)	CANNTG
MYCCONSENSUSAT	795	(+)	CANNTG
CAATBOX1	797	(-)	CAAT
ARR1AT	804	(+)	NGATT
CAATBOX1	806	(-)	CAAT
CCAATBOX1	806	(-)	CCAAT
RYREPEATLEGUMINBOX	810	(-)	CATGCAY
RYREPEATBNNAPA	811	(-)	CATGCA
ARR1AT	818	(+)	NGATT
POLLEN1LELAT52	821	(-)	AGAAA
CACTFTPPCA1	826	(-)	YACT
GTGANTG10	827	(+)	GTGA
ARR1AT	832	(+)	NGATT
CAATBOX1	834	(-)	CAAT
POLLEN1LELAT52	842	(+)	AGAAA
CAATBOX1	859	(-)	CAAT
CAATBOX1	863	(+)	CAAT
POLLEN1LELAT52	873	(-)	AGAAA
BOXIINTPATPB	874	(-)	ATAGAA
POLLEN1LELAT52	881	(+)	AGAAA
GT1CONSENSUS	882	(+)	GRWAAW
RAV1AAT	890	(-)	CAACA
L1BOXATPDF1	893	(-)	TAAATGYA
CACTFTPPCA1	899	(+)	YACT
GT1CONSENSUS	920	(-)	GRWAAW
POLLEN1LELAT52	922	(-)	AGAAA
DOFCOREZM	925	(-)	AAAG
ERELEE4	927	(-)	AWTTCAAA
CAATBOX1	936	(+)	CAAT
REALPHALGLHCB21	940	(-)	AACCAA
GTGANTG10	954	(+)	GTGA
CAATBOX1	961	(+)	CAAT
TATABOX2	969	(+)	TATAAAT
ARR1AT	973	(-)	NGATT
LTRE1HVBLT49	980	(-)	CCGAAA
GT1CONSENSUS	994	(-)	GRWAAW
GT1GMSCAM4	994	(-)	GAAAAA
POLLEN1LELAT52	1000	(+)	AGAAA
ROOTMOTIFTAPOX1	1003	(-)	ATATT
SEF1MOTIF	1004	(+)	ATATTTAWW
ROOTMOTIFTAPOX1	1004	(+)	ATATT
TATABOX2	1006	(-)	TATAAAT
TATAPVTRNALEU	1007	(+)	TTTATATA
TATABOX4	1008	(-)	TATATAA
ACGTATERD1	1038	(-)	ACGT
ACGTATERD1	1038	(+)	ACGT
LTRECOREATCOR15	1043	(+)	CCGAC
PRECONSCRHSP70A	1043	(+)	SCGAYNRNNNNNNNNNNNNNNNHD
CAATBOX1	1047	(+)	CAAT
ARR1AT	1056	(+)	NGATT
ANAERO2CONSENSUS	1063	(+)	AGCAGC
DRECRTCOREAT	1081	(+)	RCCGAC
CBFHV	1081	(+)	RYCGAC
LTRECOREATCOR15	1082	(+)	CCGAC
NODCON2GM	1087	(+)	CTCTT
OSE2ROOTNODULE	1087	(+)	CTCTT
POLLEN1LELAT52	1093	(-)	AGAAA
DOFCOREZM	1096	(-)	AAAG
SURECOREATSULTR11	1101	(-)	GAGAC
CACTFTPPCA1	1117	(-)	YACT
SV40COREENHAN	1118	(+)	GTGGWWHG
POLLEN1LELAT52	1139	(+)	AGAAA
CGACGOSAMY3	1147	(+)	CGACG
ROOTMOTIFTAPOX1	1155	(-)	ATATT
MYB1AT	1159	(+)	WAACCA
EBOXBNNAPA	1167	(-)	CANNTG
CATATGGMSAUR	1167	(-)	CATATG
MYCCONSENSUSAT	1167	(-)	CANNTG
EBOXBNNAPA	1167	(+)	CANNTG
CATATGGMSAUR	1167	(+)	CATATG
MYCCONSENSUSAT	1167	(+)	CANNTG
ARR1AT	1173	(+)	NGATT
GT1CONSENSUS	1175	(-)	GRWAAW
IBOXCORE	1176	(-)	GATAA
GATABOX	1177	(-)	GATA
GT1CONSENSUS	1182	(+)	GRWAAW
GT1CONSENSUS	1183	(+)	GRWAAW
GT1GMSCAM4	1183	(+)	GAAAAA
DOFCOREZM	1186	(+)	AAAG
POLLEN1LELAT52	1188	(+)	AGAAA
GT1CONSENSUS	1189	(+)	GRWAAW
GT1GMSCAM4	1189	(+)	GAAAAA
INRNTPSADB	1191	(-)	YTCANTYY
GT1CONSENSUS	1196	(+)	GRWAAW
GT1GMSCAM4	1196	(+)	GAAAAA
MYB1AT	1199	(+)	WAACCA
GATABOX	1206	(+)	GATA
GT1CONSENSUS	1206	(+)	GRWAAW
IBOXCORE	1206	(+)	GATAA
CACTFTPPCA1	1222	(-)	YACT
INRNTPSADB	1226	(-)	YTCANTYY
CACTFTPPCA1	1228	(-)	YACT
GTGANTG10	1229	(+)	GTGA
CAATBOX1	1235	(-)	CAAT
E2FCONSENSUS	1250	(-)	WTTSSCSS
CCAATBOX1	1253	(+)	CCAAT
CAATBOX1	1254	(+)	CAAT
BIHD1OS	1264	(+)	TGTCA
WRKY71OS	1265	(-)	TGAC
EBOXBNNAPA	1276	(-)	CANNTG
MYCCONSENSUSAT	1276	(-)	CANNTG
CAATBOX1	1276	(+)	CAAT
EBOXBNNAPA	1276	(+)	CANNTG
MYCCONSENSUSAT	1276	(+)	CANNTG
CAATBOX1	1278	(-)	CAAT
SV40COREENHAN	1281	(+)	GTGGWWHG
MYB1AT	1282	(-)	WAACCA
ARR1AT	1287	(+)	NGATT
SEF4MOTIFGM7S	1289	(+)	RTTTTTR
CACTFTPPCA1	1301	(+)	YACT
PREATPRODH	1306	(-)	ACTCAT
CAREOSREP1	1308	(-)	CAACTC
EECCRCAH1	1308	(+)	GANTTNC
CACTFTPPCA1	1315	(-)	YACT
TATABOX5	1323	(-)	TTATTT
POLASIG3	1324	(+)	AATAAT
TATABOX2	1328	(-)	TATAAAT
TATABOX2	1331	(+)	TATAAAT
CAATBOX1	1336	(-)	CAAT
RAV1AAT	1338	(-)	CAACA
CURECORECR	1352	(-)	GTAC
CURECORECR	1352	(+)	GTAC
CACTFTPPCA1	1353	(+)	YACT
CAATBOX1	1382	(+)	CAAT
ARR1AT	1383	(-)	NGATT
TBOXATGAPB	1386	(-)	ACTTTG
DOFCOREZM	1387	(+)	AAAG
CACTFTPPCA1	1408	(+)	YACT
RHERPATEXPA7	1421	(+)	KCACGW
ABRELATERD1	1422	(-)	ACGTG
ACGTATERD1	1423	(-)	ACGT
ACGTATERD1	1423	(+)	ACGT
ROOTMOTIFTAPOX1	1432	(-)	ATATT
ROOTMOTIFTAPOX1	1433	(+)	ATATT
EBOXBNNAPA	1449	(-)	CANNTG
MYCCONSENSUSAT	1449	(-)	CANNTG
EBOXBNNAPA	1449	(+)	CANNTG
MYCCONSENSUSAT	1449	(+)	CANNTG
WBOXATNPR1	1452	(+)	TTGAC
ASF1MOTIFCAMV	1453	(+)	TGACG
WRKY71OS	1453	(+)	TGAC
CAATBOX1	1460	(+)	CAAT
CACTFTPPCA1	1465	(-)	YACT
ROOTMOTIFTAPOX1	1470	(-)	ATATT
ERELEE4	1477	(-)	AWTTCAAA
POLASIG1	1483	(-)	AATAAA
TATABOX5	1484	(+)	TTATTT
SEF4MOTIFGM7S	1492	(-)	RTTTTTR
TATABOX5	1495	(-)	TTATTT
POLASIG3	1496	(+)	AATAAT
ROOTMOTIFTAPOX1	1499	(-)	ATATT
GATABOX	1501	(-)	GATA
CAATBOX1	1510	(-)	CAAT
CCAATBOX1	1510	(-)	CCAAT
ERELEE4	1517	(-)	AWTTCAAA
POLASIG1	1523	(-)	AATAAA
TATABOX5	1524	(+)	TTATTT
GT1CONSENSUS	1526	(-)	GRWAAW
ROOTMOTIFTAPOX1	1534	(+)	ATATT
CACTFTPPCA1	1564	(-)	YACT
TATABOX4	1566	(+)	TATATAA
SEF4MOTIFGM7S	1582	(-)	RTTTTTR
GT1CORE	1612	(-)	GGTTAA
ACGTATERD1	1625	(-)	ACGT
ACGTATERD1	1625	(+)	ACGT
GATABOX	1632	(+)	GATA
ROOTMOTIFTAPOX1	1633	(+)	ATATT
CAATBOX1	1635	(-)	CAAT
ELRECOREPCRP1	1636	(+)	TTGACC
WBOXATNPR1	1636	(+)	TTGAC
WRKY71OS	1637	(+)	TGAC
WBOXNTERF3	1637	(+)	TGACY
TBOXATGAPB	1641	(-)	ACTTTG
DOFCOREZM	1642	(+)	AAAG
WBBOXPCWRKY1	1644	(-)	TTTGACY
WBOXHVISO1	1644	(-)	TGACT
WBOXNTERF3	1644	(-)	TGACY
WBOXATNPR1	1645	(-)	TTGAC
WRKY71OS	1645	(-)	TGAC
MYB1AT	1652	(-)	WAACCA
CAATBOX1	1667	(+)	CAAT
DOFCOREZM	1681	(+)	AAAG
CACTFTPPCA1	1683	(-)	YACT
CACTFTPPCA1	1686	(-)	YACT
GT1CONSENSUS	1692	(-)	GRWAAW
SEF3MOTIFGM	1698	(+)	AACCCA
TBOXATGAPB	1707	(-)	ACTTTG
DOFCOREZM	1708	(+)	AAAG
GT1CONSENSUS	1719	(+)	GRWAAW
ROOTMOTIFTAPOX1	1722	(-)	ATATT
ROOTMOTIFTAPOX1	1725	(+)	ATATT
ATHB1ATCONSENSUS	1730	(-)	CAATWATTG
ATHB5ATCORE	1730	(-)	CAATNATTG
CAATBOX1	1730	(+)	CAAT
ATHB1ATCONSENSUS	1730	(+)	CAATWATTG
ATHB5ATCORE	1730	(+)	CAATNATTG
POLASIG3	1732	(-)	AATAAT
CAATBOX1	1735	(-)	CAAT
ARR1AT	1737	(+)	NGATT
CACTFTPPCA1	1754	(-)	YACT
SEF1MOTIF	1759	(-)	ATATTTAWW
TATABOX2	1759	(+)	TATAAAT
ROOTMOTIFTAPOX1	1763	(-)	ATATT
ROOTMOTIFTAPOX1	1764	(+)	ATATT
CACTFTPPCA1	1768	(+)	YACT
ROOTMOTIFTAPOX1	1772	(+)	ATATT
CPBCSPOR	1773	(+)	TATTAG
TATABOX5	1801	(-)	TTATTT
POLASIG3	1802	(+)	AATAAT
TBOXATGAPB	1811	(+)	ACTTTG
DOFCOREZM	1812	(-)	AAAG
TBOXATGAPB	1819	(-)	ACTTTG
DOFCOREZM	1820	(+)	AAAG
QARBNEXTA	1828	(+)	AACGTGT
T/GBOXATPIN2	1828	(+)	AACGTG
ABRERATCAL	1828	(+)	MACGYGB
ACGTATERD1	1829	(-)	ACGT
ABRELATERD1	1829	(+)	ACGTG
ACGTATERD1	1829	(+)	ACGT
CACTFTPPCA1	1835	(+)	YACT
CMSRE1IBSPOA	1838	(+)	TGGACGG
PALBOXAPC	1839	(-)	CCGTCC
INRNTPSADB	1847	(-)	YTCANTYY
CACTFTPPCA1	1849	(-)	YACT
GTGANTG10	1850	(+)	GTGA
-300ELEMENT	1851	(+)	TGHAAARK
DOFCOREZM	1854	(+)	AAAG
ANAERO2CONSENSUS	1860	(-)	AGCAGC
LTRECOREATCOR15	1867	(-)	CCGAC
DRECRTCOREAT	1867	(-)	RCCGAC
CBFHV	1867	(-)	RYCGAC
CACTFTPPCA1	1878	(-)	YACT
CGCGBOXAT	1884	(-)	VCGCGB
CGCGBOXAT	1884	(+)	VCGCGB
GTGANTG10	1898	(-)	GTGA
CARGATCONSENSUS	1909	(-)	CCWWWWWWGG
CARGATCONSENSUS	1909	(+)	CCWWWWWWGG
GTGANTG10	1934	(-)	GTGA
RAV1AAT	1941	(+)	CAACA
ABRERATCAL	1957	(+)	MACGYGB
CGCGBOXAT	1958	(-)	VCGCGB
CGCGBOXAT	1958	(+)	VCGCGB
POLLEN1LELAT52	1967	(+)	AGAAA
TAAAGSTKST1	1973	(+)	TAAAG
DOFCOREZM	1974	(+)	AAAG
NODCON2GM	1975	(-)	CTCTT
OSE2ROOTNODULE	1975	(-)	CTCTT
CTRMCAMV35S	1976	(-)	TCTCTCTCT
CBFHV	1986	(-)	RYCGAC
POLLEN1LELAT52	1993	(+)	AGAAA
ARR1AT	1996	(-)	NGATT

## Sheet: PYL3
Factor or Site Name	Locus	Strand	Signal Sequence
GATABOX	1	(-)	GATA
POLASIG1	6	(-)	AATAAA	478 Elements		Elements	Frequency
TATABOX5	7	(+)	TTATTT	94 Individual Elements		-300ELEMENT	1
SITEIIATCYTC	13	(+)	TGGGCY			ABRELATERD1	4
SITEIIATCYTC	40	(-)	TGGGCY			ABRERATCAL	3
SORLIP2AT	54	(+)	GGGCC			ACGTABOX	2
CACTFTPPCA1	64	(+)	YACT			ACGTATERD1	12
MYBCORE	86	(+)	CNGTTR			AGCBOXNPGLB	1
CGCGBOXAT	92	(-)	VCGCGB			AMYBOX1	1
CGCGBOXAT	92	(+)	VCGCGB			ANAERO1CONSENSUS	1
CGCGBOXAT	94	(-)	VCGCGB			ANAERO2CONSENSUS	1
CGCGBOXAT	94	(+)	VCGCGB			ARFAT	1
MYBCORE	100	(-)	CNGTTR			ARR1AT	18
CGCGBOXAT	103	(-)	VCGCGB			ASF1MOTIFCAMV	4
CGCGBOXAT	103	(+)	VCGCGB			BIHD1OS	1
MYBCORE	109	(-)	CNGTTR			BOXLCOREDCPAL	1
CACTFTPPCA1	113	(-)	YACT			CAATBOX1	17
GTGANTG10	114	(+)	GTGA			CACTFTPPCA1	35
GT1CONSENSUS	116	(+)	GRWAAW			CARGATCONSENSUS	2
GT1GMSCAM4	116	(+)	GAAAAA			CCAATBOX1	4
MYB1AT	119	(+)	WAACCA			CGACGOSAMY3	5
-300ELEMENT	135	(+)	TGHAAARK			CGCGBOXAT	24
POLASIG3	158	(-)	AATAAT			CIACADIANLELHC	3
TATABOX5	159	(+)	TTATTT			CPBCSPOR	3
POLASIG1	171	(-)	AATAAA			CURECORECR	10
TATABOX5	172	(+)	TTATTT			DOFCOREZM	20
TATABOXOSPAL	173	(+)	TATTTAA			DPBFCOREDCDC3	3
GT1CONSENSUS	207	(-)	GRWAAW			E2FCONSENSUS	1
CURECORECR	213	(-)	GTAC			EBOXBNNAPA	24
CURECORECR	213	(+)	GTAC			EECCRCAH1	2
CGCGBOXAT	218	(-)	VCGCGB			ELRECOREPCRP1	3
CGCGBOXAT	218	(+)	VCGCGB			GAREAT	1
GATABOX	231	(+)	GATA			GATABOX	15
IBOXCORE	231	(+)	GATAA			GCCCORE	3
MYBCORE	233	(-)	CNGTTR			GT1CONSENSUS	10
CGCGBOXAT	236	(-)	VCGCGB			GT1GMSCAM4	3
CGCGBOXAT	236	(+)	VCGCGB			GTGANTG10	22
MYBCORE	242	(-)	CNGTTR			HEXMOTIFTAH3H4	1
CGCGBOXAT	245	(-)	VCGCGB			IBOXCORE	4
CGCGBOXAT	245	(+)	VCGCGB			INRNTPSADB	1
CGCGBOXAT	247	(-)	VCGCGB			L1BOXATPDF1	1
CGCGBOXAT	247	(+)	VCGCGB			MARTBOX	3
MYBCORE	250	(+)	CNGTTR			MYB1AT	8
GTGANTG10	267	(+)	GTGA			MYBATRD22	1
CACTFTPPCA1	288	(-)	YACT			MYBCORE	7
CACTFTPPCA1	291	(-)	YACT			MYBGAHV	1
CGCGBOXAT	309	(-)	VCGCGB			MYBPZM	3
CGCGBOXAT	309	(+)	VCGCGB			MYBST1	3
E2FCONSENSUS	311	(-)	WTTSSCSS			MYCATERD1	5
PYRIMIDINEBOXOSRAMY1A	317	(-)	CCTTTT			MYCATRD22	5
DOFCOREZM	318	(+)	AAAG			MYCCONSENSUSAT	24
TATCCAOSAMY	327	(-)	TATCCA			NODCON1GM	4
MYBST1	328	(+)	GGATA			NODCON2GM	2
GATABOX	329	(+)	GATA			NTBBF1ARROLB	1
MYBST1	348	(+)	GGATA			OSE1ROOTNODULE	4
GATABOX	349	(+)	GATA			OSE2ROOTNODULE	2
PREATPRODH	352	(-)	ACTCAT			POLASIG1	7
CACTFTPPCA1	355	(-)	YACT			POLASIG2	3
WBOXNTERF3	370	(-)	TGACY			POLASIG3	3
WBOXNTCHN48	370	(-)	CTGACY			POLLEN1LELAT52	6
WRKY71OS	371	(-)	TGAC			PREATPRODH	2
MYBCORE	377	(-)	CNGTTR			PRECONSCRHSP70A	3
RAV1AAT	377	(+)	CAACA			PYRIMIDINEBOXOSRAMY1A	4
EBOXBNNAPA	380	(-)	CANNTG			QELEMENTZMZM13	1
MYCCONSENSUSAT	380	(-)	CANNTG			RAV1AAT	7
EBOXBNNAPA	380	(+)	CANNTG			REALPHALGLHCB21	3
MYCCONSENSUSAT	380	(+)	CANNTG			RHERPATEXPA7	4
ANAERO2CONSENSUS	382	(-)	AGCAGC			ROOTMOTIFTAPOX1	10
DOFCOREZM	386	(-)	AAAG			RYREPEATBNNAPA	2
WBOXNTERF3	395	(-)	TGACY			RYREPEATGMGY2	1
WRKY71OS	396	(-)	TGAC			RYREPEATLEGUMINBOX	1
GT1CONSENSUS	399	(-)	GRWAAW			S1FBOXSORPS1L21	1
IBOXCORE	400	(-)	GATAA			SBOXATRBCS	1
GATABOX	401	(-)	GATA			SEBFCONSSTPR10A	1
GTGANTG10	403	(-)	GTGA			SEF1MOTIF	2
GTGANTG10	410	(-)	GTGA			SEF3MOTIFGM	2
SORLIP5AT	415	(-)	GAGTGAG			SEF4MOTIFGM7S	1
GTGANTG10	416	(-)	GTGA			SITEIIATCYTC	2
CACTFTPPCA1	417	(+)	YACT			SORLIP1AT	4
PREATPRODH	418	(+)	ACTCAT			SORLIP2AT	1
ACGTATERD1	424	(-)	ACGT			SORLIP5AT	1
ACGTATERD1	424	(+)	ACGT			SORLREP3AT	1
CGACGOSAMY3	425	(-)	CGACG			SURECOREATSULTR11	2
ASF1MOTIFCAMV	428	(-)	TGACG			T/GBOXATPIN2	1
WRKY71OS	429	(-)	TGAC			TAAAGSTKST1	5
GTGANTG10	430	(-)	GTGA			TATABOX2	1
EBOXBNNAPA	431	(-)	CANNTG			TATABOX5	9
MYCCONSENSUSAT	431	(-)	CANNTG			TATABOXOSPAL	3
MYCATERD1	431	(-)	CATGTG			TATCCAOSAMY	2
EBOXBNNAPA	431	(+)	CANNTG			TGACGTVMAMY	1
MYCATRD22	431	(+)	CACATG			TGTCACACMCUCUMISIN	1
MYCCONSENSUSAT	431	(+)	CANNTG			WBOXATNPR1	7
PRECONSCRHSP70A	465	(-)	SCGAYNRNNNNNNNNNNNNNNNHD			WBOXHVISO1	4
ARR1AT	467	(-)	NGATT			WBOXNTCHN48	2
GT1CONSENSUS	477	(-)	GRWAAW			WBOXNTERF3	10
IBOXCORE	478	(-)	GATAA			WRKY71OS	15
GATABOX	479	(-)	GATA				478
DOFCOREZM	490	(-)	AAAG
CACTFTPPCA1	504	(-)	YACT
CCAATBOX1	508	(+)	CCAAT
CAATBOX1	509	(+)	CAAT
RAV1AAT	515	(+)	CAACA
RAV1AAT	518	(+)	CAACA
EBOXBNNAPA	521	(-)	CANNTG
MYCCONSENSUSAT	521	(-)	CANNTG
EBOXBNNAPA	521	(+)	CANNTG
MYCCONSENSUSAT	521	(+)	CANNTG
CURECORECR	526	(-)	GTAC
CURECORECR	526	(+)	GTAC
CACTFTPPCA1	527	(+)	YACT
CACTFTPPCA1	549	(+)	YACT
CAATBOX1	562	(-)	CAAT
WBOXATNPR1	563	(+)	TTGAC
ASF1MOTIFCAMV	564	(+)	TGACG
WRKY71OS	564	(+)	TGAC
RAV1AAT	573	(+)	CAACA
AMYBOX1	580	(+)	TAACARA
MYBGAHV	580	(+)	TAACAAA
GAREAT	580	(+)	TAACAAR
ARR1AT	585	(-)	NGATT
EBOXBNNAPA	590	(-)	CANNTG
MYCCONSENSUSAT	590	(-)	CANNTG
EBOXBNNAPA	590	(+)	CANNTG
MYCCONSENSUSAT	590	(+)	CANNTG
EECCRCAH1	609	(-)	GANTTNC
DOFCOREZM	610	(+)	AAAG
WBOXHVISO1	612	(-)	TGACT
WBOXNTERF3	612	(-)	TGACY
WRKY71OS	613	(-)	TGAC
GTGANTG10	614	(-)	GTGA
EBOXBNNAPA	617	(-)	CANNTG
MYCCONSENSUSAT	617	(-)	CANNTG
EBOXBNNAPA	617	(+)	CANNTG
MYCCONSENSUSAT	617	(+)	CANNTG
CACTFTPPCA1	619	(-)	YACT
CPBCSPOR	630	(+)	TATTAG
CACTFTPPCA1	637	(-)	YACT
SORLIP1AT	645	(-)	GCCAC
CACTFTPPCA1	659	(-)	YACT
CURECORECR	660	(-)	GTAC
CURECORECR	660	(+)	GTAC
CACTFTPPCA1	661	(+)	YACT
DOFCOREZM	672	(-)	AAAG
TAAAGSTKST1	672	(-)	TAAAG
CACTFTPPCA1	680	(+)	YACT
DOFCOREZM	682	(-)	AAAG
DOFCOREZM	691	(-)	AAAG
GT1CONSENSUS	696	(-)	GRWAAW
GT1GMSCAM4	696	(-)	GAAAAA
POLLEN1LELAT52	698	(-)	AGAAA
NODCON2GM	701	(+)	CTCTT
OSE2ROOTNODULE	701	(+)	CTCTT
WBOXHVISO1	717	(-)	TGACT
WBOXNTERF3	717	(-)	TGACY
WBOXNTCHN48	717	(-)	CTGACY
WRKY71OS	718	(-)	TGAC
ARR1AT	729	(+)	NGATT
CIACADIANLELHC	730	(-)	CAANNNNATC
CAATBOX1	731	(-)	CAAT
TATABOX5	752	(+)	TTATTT
GT1CONSENSUS	754	(-)	GRWAAW
POLLEN1LELAT52	756	(-)	AGAAA
CPBCSPOR	762	(-)	TATTAG
ROOTMOTIFTAPOX1	764	(-)	ATATT
ROOTMOTIFTAPOX1	767	(+)	ATATT
CAATBOX1	769	(-)	CAAT
WBOXATNPR1	770	(+)	TTGAC
HEXMOTIFTAH3H4	771	(-)	ACGTCA
ASF1MOTIFCAMV	771	(+)	TGACG
TGACGTVMAMY	771	(+)	TGACGT
WRKY71OS	771	(+)	TGAC
ACGTATERD1	773	(-)	ACGT
ABRELATERD1	773	(+)	ACGTG
ACGTATERD1	773	(+)	ACGT
POLASIG3	780	(-)	AATAAT
TATABOX5	781	(+)	TTATTT
CGCGBOXAT	788	(-)	VCGCGB
ABRERATCAL	788	(-)	MACGYGB
CGCGBOXAT	788	(+)	VCGCGB
MARTBOX	799	(-)	TTWTWTTWTT
TATABOX5	803	(-)	TTATTT
CACTFTPPCA1	808	(-)	YACT
GATABOX	815	(-)	GATA
CACTFTPPCA1	823	(-)	YACT
SORLIP1AT	824	(-)	GCCAC
ACGTATERD1	830	(-)	ACGT
RHERPATEXPA7	830	(-)	KCACGW
ABRELATERD1	830	(+)	ACGTG
ACGTATERD1	830	(+)	ACGT
GTGANTG10	832	(+)	GTGA
ARR1AT	833	(+)	NGATT
CACTFTPPCA1	839	(+)	YACT
ASF1MOTIFCAMV	843	(-)	TGACG
WRKY71OS	844	(-)	TGAC
ARR1AT	868	(+)	NGATT
POLASIG3	870	(-)	AATAAT
SEF1MOTIF	873	(-)	ATATTTAWW
TATABOXOSPAL	874	(-)	TATTTAA
ROOTMOTIFTAPOX1	877	(-)	ATATT
ROOTMOTIFTAPOX1	878	(+)	ATATT
CAATBOX1	880	(-)	CAAT
PRECONSCRHSP70A	883	(+)	SCGAYNRNNNNNNNNNNNNNNNHD
GT1CONSENSUS	894	(-)	GRWAAW
MYB1AT	902	(-)	WAACCA
SEF4MOTIFGM7S	904	(+)	RTTTTTR
DOFCOREZM	914	(-)	AAAG
TAAAGSTKST1	914	(-)	TAAAG
T/GBOXATPIN2	919	(+)	AACGTG
ABRERATCAL	919	(+)	MACGYGB
ACGTATERD1	920	(-)	ACGT
RHERPATEXPA7	920	(-)	KCACGW
ABRELATERD1	920	(+)	ACGTG
ACGTATERD1	920	(+)	ACGT
ACGTABOX	928	(-)	TACGTA
ACGTABOX	928	(+)	TACGTA
ACGTATERD1	929	(-)	ACGT
ACGTATERD1	929	(+)	ACGT
GATABOX	932	(-)	GATA
CACTFTPPCA1	948	(-)	YACT
CACTFTPPCA1	953	(-)	YACT
CACTFTPPCA1	966	(-)	YACT
CAATBOX1	973	(-)	CAAT
GATABOX	976	(+)	GATA
GT1CONSENSUS	980	(+)	GRWAAW
ARR1AT	985	(+)	NGATT
CACTFTPPCA1	1005	(-)	YACT
CURECORECR	1006	(-)	GTAC
CURECORECR	1006	(+)	GTAC
CACTFTPPCA1	1007	(+)	YACT
CACTFTPPCA1	1013	(-)	YACT
CACTFTPPCA1	1022	(+)	YACT
ELRECOREPCRP1	1033	(-)	TTGACC
WBOXNTERF3	1033	(-)	TGACY
WBOXATNPR1	1034	(-)	TTGAC
WRKY71OS	1034	(-)	TGAC
ARR1AT	1038	(+)	NGATT
S1FBOXSORPS1L21	1047	(+)	ATGGTA
CACTFTPPCA1	1055	(-)	YACT
POLASIG1	1059	(-)	AATAAA
MARTBOX	1060	(+)	TTWTWTTWTT
TATABOX5	1060	(+)	TTATTT
POLASIG1	1064	(-)	AATAAA
TATABOX5	1065	(+)	TTATTT
TATABOXOSPAL	1066	(+)	TATTTAA
ANAERO1CONSENSUS	1071	(+)	AAACAAA
EBOXBNNAPA	1074	(-)	CANNTG
MYCCONSENSUSAT	1074	(-)	CANNTG
EBOXBNNAPA	1074	(+)	CANNTG
MYCCONSENSUSAT	1074	(+)	CANNTG
CACTFTPPCA1	1081	(-)	YACT
TAAAGSTKST1	1083	(+)	TAAAG
DOFCOREZM	1084	(+)	AAAG
NODCON1GM	1084	(+)	AAAGAT
OSE1ROOTNODULE	1084	(+)	AAAGAT
ARR1AT	1092	(-)	NGATT
CAATBOX1	1095	(+)	CAAT
POLASIG1	1096	(+)	AATAAA
CAATBOX1	1102	(+)	CAAT
ARR1AT	1103	(-)	NGATT
GTGANTG10	1105	(-)	GTGA
ABRERATCAL	1106	(+)	MACGYGB
CGCGBOXAT	1107	(-)	VCGCGB
CGCGBOXAT	1107	(+)	VCGCGB
ELRECOREPCRP1	1111	(-)	TTGACC
WBOXNTERF3	1111	(-)	TGACY
WBOXATNPR1	1112	(-)	TTGAC
WRKY71OS	1112	(-)	TGAC
DPBFCOREDCDC3	1146	(-)	ACACNNG
CACTFTPPCA1	1148	(-)	YACT
PYRIMIDINEBOXOSRAMY1A	1154	(-)	CCTTTT
DOFCOREZM	1155	(+)	AAAG
SURECOREATSULTR11	1159	(-)	GAGAC
SEBFCONSSTPR10A	1170	(+)	YTGTCWC
TGTCACACMCUCUMISIN	1171	(+)	TGTCACA
BIHD1OS	1171	(+)	TGTCA
WRKY71OS	1172	(-)	TGAC
GTGANTG10	1173	(-)	GTGA
EBOXBNNAPA	1174	(-)	CANNTG
MYCCONSENSUSAT	1174	(-)	CANNTG
MYCATERD1	1174	(-)	CATGTG
EBOXBNNAPA	1174	(+)	CANNTG
MYCATRD22	1174	(+)	CACATG
MYCCONSENSUSAT	1174	(+)	CANNTG
SORLREP3AT	1182	(+)	TGTATATAT
ACGTATERD1	1191	(-)	ACGT
RHERPATEXPA7	1191	(-)	KCACGW
ABRELATERD1	1191	(+)	ACGTG
ACGTATERD1	1191	(+)	ACGT
GTGANTG10	1193	(+)	GTGA
ARR1AT	1199	(+)	NGATT
GTGANTG10	1215	(+)	GTGA
RAV1AAT	1223	(-)	CAACA
WBOXATNPR1	1225	(+)	TTGAC
WBOXHVISO1	1226	(+)	TGACT
WRKY71OS	1226	(+)	TGAC
WBOXNTERF3	1226	(+)	TGACY
EECCRCAH1	1227	(+)	GANTTNC
DOFCOREZM	1229	(-)	AAAG
MYBPZM	1253	(+)	CCWACC
CAATBOX1	1264	(-)	CAAT
RYREPEATBNNAPA	1266	(-)	CATGCA
RYREPEATLEGUMINBOX	1268	(+)	CATGCAY
RYREPEATGMGY2	1268	(+)	CATGCAT
RYREPEATBNNAPA	1268	(+)	CATGCA
GTGANTG10	1280	(-)	GTGA
MYB1AT	1284	(+)	WAACCA
REALPHALGLHCB21	1285	(+)	AACCAA
SBOXATRBCS	1296	(+)	CACCTCCA
ARR1AT	1304	(-)	NGATT
NODCON1GM	1305	(-)	AAAGAT
OSE1ROOTNODULE	1305	(-)	AAAGAT
DOFCOREZM	1307	(-)	AAAG
POLLEN1LELAT52	1308	(-)	AGAAA
DOFCOREZM	1311	(-)	AAAG
GTGANTG10	1318	(+)	GTGA
ARR1AT	1319	(+)	NGATT
WBOXNTERF3	1337	(-)	TGACY
WRKY71OS	1338	(-)	TGAC
EBOXBNNAPA	1340	(-)	CANNTG
MYCATRD22	1340	(-)	CACATG
DPBFCOREDCDC3	1340	(-)	ACACNNG
MYCCONSENSUSAT	1340	(-)	CANNTG
EBOXBNNAPA	1340	(+)	CANNTG
MYCCONSENSUSAT	1340	(+)	CANNTG
MYCATERD1	1340	(+)	CATGTG
GTGANTG10	1347	(-)	GTGA
CACTFTPPCA1	1356	(-)	YACT
GATABOX	1358	(-)	GATA
MYBST1	1358	(-)	GGATA
TATCCAOSAMY	1358	(+)	TATCCA
CCAATBOX1	1361	(+)	CCAAT
CAATBOX1	1362	(+)	CAAT
ROOTMOTIFTAPOX1	1363	(-)	ATATT
GATABOX	1365	(-)	GATA
L1BOXATPDF1	1375	(+)	TAAATGYA
CURECORECR	1380	(-)	GTAC
CURECORECR	1380	(+)	GTAC
DOFCOREZM	1389	(+)	AAAG
CAATBOX1	1403	(-)	CAAT
RAV1AAT	1405	(-)	CAACA
REALPHALGLHCB21	1407	(-)	AACCAA
MYB1AT	1408	(-)	WAACCA
CACTFTPPCA1	1416	(-)	YACT
GTGANTG10	1417	(+)	GTGA
CACTFTPPCA1	1420	(-)	YACT
EBOXBNNAPA	1442	(-)	CANNTG
MYCCONSENSUSAT	1442	(-)	CANNTG
CAATBOX1	1442	(+)	CAAT
EBOXBNNAPA	1442	(+)	CANNTG
MYCCONSENSUSAT	1442	(+)	CANNTG
CAATBOX1	1444	(-)	CAAT
MYBATRD22	1452	(+)	CTAACCA
MYB1AT	1453	(+)	WAACCA
ROOTMOTIFTAPOX1	1458	(+)	ATATT
SORLIP1AT	1465	(+)	GCCAC
TATABOX2	1470	(-)	TATAAAT
MYB1AT	1475	(+)	WAACCA
REALPHALGLHCB21	1476	(+)	AACCAA
CCAATBOX1	1478	(+)	CCAAT
CAATBOX1	1479	(+)	CAAT
CACTFTPPCA1	1482	(+)	YACT
NTBBF1ARROLB	1483	(+)	ACTTTA
DOFCOREZM	1484	(-)	AAAG
TAAAGSTKST1	1484	(-)	TAAAG
MYB1AT	1493	(+)	WAACCA
BOXLCOREDCPAL	1495	(+)	ACCWWCC
SORLIP1AT	1502	(-)	GCCAC
CIACADIANLELHC	1506	(+)	CAANNNNATC
ARR1AT	1512	(-)	NGATT
EBOXBNNAPA	1515	(-)	CANNTG
MYCATRD22	1515	(-)	CACATG
DPBFCOREDCDC3	1515	(-)	ACACNNG
MYCCONSENSUSAT	1515	(-)	CANNTG
EBOXBNNAPA	1515	(+)	CANNTG
MYCCONSENSUSAT	1515	(+)	CANNTG
MYCATERD1	1515	(+)	CATGTG
CPBCSPOR	1534	(-)	TATTAG
ROOTMOTIFTAPOX1	1536	(-)	ATATT
GATABOX	1538	(-)	GATA
NODCON1GM	1539	(-)	AAAGAT
OSE1ROOTNODULE	1539	(-)	AAAGAT
DOFCOREZM	1541	(-)	AAAG
TAAAGSTKST1	1541	(-)	TAAAG
DOFCOREZM	1547	(-)	AAAG
GATABOX	1557	(-)	GATA
POLASIG2	1564	(+)	AATTAAA
ARR1AT	1570	(-)	NGATT
POLLEN1LELAT52	1575	(+)	AGAAA
INRNTPSADB	1577	(-)	YTCANTYY
CAATBOX1	1579	(-)	CAAT
ARR1AT	1612	(+)	NGATT
EBOXBNNAPA	1622	(-)	CANNTG
MYCATRD22	1622	(-)	CACATG
DPBFCOREDCDC3	1622	(-)	ACACNNG
MYCCONSENSUSAT	1622	(-)	CANNTG
EBOXBNNAPA	1622	(+)	CANNTG
MYCCONSENSUSAT	1622	(+)	CANNTG
MYCATERD1	1622	(+)	CATGTG
GTGANTG10	1627	(+)	GTGA
ARFAT	1632	(-)	TGTCTC
SURECOREATSULTR11	1632	(+)	GAGAC
ROOTMOTIFTAPOX1	1637	(+)	ATATT
GTGANTG10	1652	(+)	GTGA
CACTFTPPCA1	1655	(-)	YACT
CACTFTPPCA1	1675	(-)	YACT
GATABOX	1684	(-)	GATA
CAATBOX1	1687	(+)	CAAT
POLASIG1	1688	(+)	AATAAA
POLASIG2	1697	(+)	AATTAAA
ARR1AT	1710	(-)	NGATT
CIACADIANLELHC	1713	(+)	CAANNNNATC
RAV1AAT	1713	(+)	CAACA
ARR1AT	1719	(-)	NGATT
GTGANTG10	1723	(-)	GTGA
EBOXBNNAPA	1724	(-)	CANNTG
MYCCONSENSUSAT	1724	(-)	CANNTG
EBOXBNNAPA	1724	(+)	CANNTG
MYCCONSENSUSAT	1724	(+)	CANNTG
CACTFTPPCA1	1724	(+)	YACT
ELRECOREPCRP1	1727	(+)	TTGACC
WBOXATNPR1	1727	(+)	TTGAC
QELEMENTZMZM13	1728	(-)	AGGTCA
WRKY71OS	1728	(+)	TGAC
WBOXNTERF3	1728	(+)	TGACY
PYRIMIDINEBOXOSRAMY1A	1731	(+)	CCTTTT
DOFCOREZM	1732	(-)	AAAG
GT1CONSENSUS	1734	(-)	GRWAAW
IBOXCORE	1735	(-)	GATAA
GATABOX	1736	(-)	GATA
NODCON1GM	1740	(-)	AAAGAT
OSE1ROOTNODULE	1740	(-)	AAAGAT
DOFCOREZM	1742	(-)	AAAG
POLLEN1LELAT52	1743	(-)	AGAAA
GTGANTG10	1747	(-)	GTGA
TATABOX5	1751	(-)	TTATTT
SEF1MOTIF	1752	(-)	ATATTTAWW
POLASIG1	1752	(+)	AATAAA
ROOTMOTIFTAPOX1	1756	(-)	ATATT
ROOTMOTIFTAPOX1	1759	(+)	ATATT
CACTFTPPCA1	1763	(+)	YACT
POLASIG2	1773	(+)	AATTAAA
NODCON2GM	1795	(-)	CTCTT
OSE2ROOTNODULE	1795	(-)	CTCTT
POLLEN1LELAT52	1798	(+)	AGAAA
GT1CONSENSUS	1799	(+)	GRWAAW
GT1GMSCAM4	1799	(+)	GAAAAA
MARTBOX	1800	(-)	TTWTWTTWTT
MYB1AT	1807	(+)	WAACCA
AGCBOXNPGLB	1816	(+)	AGCCGCC
GCCCORE	1817	(+)	GCCGCC
MYBPZM	1831	(+)	CCWACC
SEF3MOTIFGM	1833	(+)	AACCCA
SEF3MOTIFGM	1841	(+)	AACCCA
MYBPZM	1844	(+)	CCWACC
CARGATCONSENSUS	1848	(-)	CCWWWWWWGG
CARGATCONSENSUS	1848	(+)	CCWWWWWWGG
PYRIMIDINEBOXOSRAMY1A	1852	(-)	CCTTTT
DOFCOREZM	1853	(+)	AAAG
WBOXHVISO1	1907	(-)	TGACT
WBOXNTERF3	1907	(-)	TGACY
WBOXATNPR1	1908	(-)	TTGAC
WRKY71OS	1908	(-)	TGAC
CAATBOX1	1910	(+)	CAAT
ARR1AT	1911	(-)	NGATT
GTGANTG10	1913	(-)	GTGA
GCCCORE	1933	(+)	GCCGCC
GCCCORE	1936	(+)	GCCGCC
CGACGOSAMY3	1947	(+)	CGACG
CGACGOSAMY3	1950	(+)	CGACG
CGACGOSAMY3	1953	(+)	CGACG
CGACGOSAMY3	1956	(+)	CGACG
PRECONSCRHSP70A	1959	(-)	SCGAYNRNNNNNNNNNNNNNNNHD
RHERPATEXPA7	1973	(-)	KCACGW
GTGANTG10	1975	(+)	GTGA
CGCGBOXAT	1981	(-)	VCGCGB
CGCGBOXAT	1981	(+)	VCGCGB
CGCGBOXAT	1983	(-)	VCGCGB
CGCGBOXAT	1983	(+)	VCGCGB

## Sheet: PYL4
Factor or Site Name	Locus	Strand	Signal Sequence
GT1CONSENSUS	1	(+)	GRWAAW
GT1GMSCAM4	1	(+)	GAAAAA					490 Elements
MARTBOX	2	(-)	TTWTWTTWTT					81 Individual Elements	Elements	Frequency
DOFCOREZM	9	(+)	AAAG						-300CORE	1
POLLEN1LELAT52	11	(+)	AGAAA						AACACOREOSGLUB1	1
GT1CONSENSUS	12	(+)	GRWAAW						ABRELATERD1	1
GT1GMSCAM4	12	(+)	GAAAAA						ABRERATCAL	1
DOFCOREZM	15	(+)	AAAG						ACGTATERD1	6
POLLEN1LELAT52	17	(+)	AGAAA						ANAERO1CONSENSUS	3
DOFCOREZM	19	(+)	AAAG						ANAERO2CONSENSUS	1
POLLEN1LELAT52	21	(+)	AGAAA						ARFAT	1
MYBCOREATCYCB1	24	(+)	AACGG						ARR1AT	37
MYBCORE	26	(+)	CNGTTR						ASF1MOTIFCAMV	6
GT1CONSENSUS	33	(+)	GRWAAW						BIHD1OS	2
GT1GMSCAM4	33	(+)	GAAAAA						BOXLCOREDCPAL	1
DOFCOREZM	39	(+)	AAAG						CAATBOX1	8
POLLEN1LELAT52	41	(+)	AGAAA						CACTFTPPCA1	35
GT1CONSENSUS	42	(+)	GRWAAW						CAREOSREP1	14
GT1GMSCAM4	42	(+)	GAAAAA						CBFHV	1
ARR1AT	49	(-)	NGATT						CCAATBOX1	6
RHERPATEXPA7	51	(-)	KCACGW						CEREGLUBOX2PSLEGA	4
UPRMOTIFIIAT	64	(-)	CCNNNNNNNNNNNNCCACG						CGACGOSAMY3	2
SITEIIATCYTC	66	(+)	TGGGCY						CGCGBOXAT	10
SORLIP2AT	67	(+)	GGGCC						CIACADIANLELHC	1
SITEIIATCYTC	75	(+)	TGGGCY						CPBCSPOR	1
SORLIP2AT	76	(+)	GGGCC						CURECORECR	18
CACTFTPPCA1	84	(-)	YACT						DOFCOREZM	40
CURECORECR	85	(-)	GTAC						DPBFCOREDCDC3	2
CURECORECR	85	(+)	GTAC						DRECRTCOREAT	1
DRECRTCOREAT	91	(+)	RCCGAC						E2FCONSENSUS	2
CBFHV	91	(+)	RYCGAC						EBOXBNNAPA	18
LTRECOREATCOR15	92	(+)	CCGAC						EMHVCHORD	1
PRECONSCRHSP70A	92	(+)	SCGAYNRNNNNNNNNNNNNNNNHD						ERELEE4	2
CGCGBOXAT	101	(-)	VCGCGB						GATABOX	11
CGCGBOXAT	101	(+)	VCGCGB						GT1CONSENSUS	28
E2FCONSENSUS	106	(-)	WTTSSCSS						GT1GMSCAM4	17
CURECORECR	133	(-)	GTAC						GTGANTG10	10
CURECORECR	133	(+)	GTAC						HEXMOTIFTAH3H4	3
EBOXBNNAPA	136	(-)	CANNTG						IBOXCORE	4
MYCCONSENSUSAT	136	(-)	CANNTG						LTRE1HVBLT49	2
EBOXBNNAPA	136	(+)	CANNTG						LTRECOREATCOR15	2
MYCCONSENSUSAT	136	(+)	CANNTG						MARTBOX	2
ANAERO1CONSENSUS	138	(-)	AAACAAA						MYB1LEPR	3
GTGANTG10	145	(-)	GTGA						MYBATRD22	1
BIHD1OS	160	(-)	TGTCA						MYBCORE	3
WRKY71OS	160	(+)	TGAC						MYBCOREATCYCB1	2
ARR1AT	167	(-)	NGATT						MYBPZM	1
CAATBOX1	174	(-)	CAAT						MYBST1	2
CCAATBOX1	174	(-)	CCAAT						MYCCONSENSUSAT	18
E2FCONSENSUS	174	(+)	WTTSSCSS						NAPINMOTIFBN	1
CGCGBOXAT	178	(-)	VCGCGB						NODCON1GM	4
CGCGBOXAT	178	(+)	VCGCGB						NODCON2GM	5
CURECORECR	182	(-)	GTAC						NTBBF1ARROLB	1
CURECORECR	182	(+)	GTAC						OSE1ROOTNODULE	4
CGCGBOXAT	184	(-)	VCGCGB						OSE2ROOTNODULE	5
CGCGBOXAT	184	(+)	VCGCGB						POLLEN1LELAT52	12
SITEIIATCYTC	191	(-)	TGGGCY						PREATPRODH	3
SORLIP2AT	191	(-)	GGGCC						PRECONSCRHSP70A	1
SITEIIATCYTC	200	(-)	TGGGCY						PYRIMIDINEBOXHVEPB1	1
SORLIP2AT	200	(-)	GGGCC						PYRIMIDINEBOXOSRAMY1A	3
UP1ATMSD	200	(+)	GGCCCAWWW						RHERPATEXPA7	3
CCAATBOX1	203	(+)	CCAAT						ROOTMOTIFTAPOX1	3
CAATBOX1	204	(+)	CAAT						RYREPEATBNNAPA	1
MYBCORE	221	(+)	CNGTTR						SEBFCONSSTPR10A	1
MYB1LEPR	223	(+)	GTTAGTT						SEF3MOTIFGM	2
MARTBOX	228	(+)	TTWTWTTWTT						SEF4MOTIFGM7S	6
PYRIMIDINEBOXHVEPB1	232	(+)	TTTTTTCC						SITEIIATCYTC	8
GT1CONSENSUS	233	(-)	GRWAAW						SORLIP1AT	3
GT1GMSCAM4	233	(-)	GAAAAA						SORLIP2AT	5
GT1CONSENSUS	234	(-)	GRWAAW						SURECOREATSULTR11	1
LTRE1HVBLT49	238	(+)	CCGAAA						SV40COREENHAN	1
GT1CONSENSUS	244	(-)	GRWAAW						TAAAGSTKST1	3
GT1GMSCAM4	244	(-)	GAAAAA						TATABOX5	2
GT1CONSENSUS	245	(-)	GRWAAW						TATABOXOSPAL	1
NAPINMOTIFBN	255	(-)	TACACAT						TATCCAOSAMY	1
DOFCOREZM	264	(-)	AAAG						TGACGTVMAMY	3
SEF3MOTIFGM	269	(+)	AACCCA						UP1ATMSD	1
ARR1AT	274	(+)	NGATT						UPRMOTIFIIAT	1
CACTFTPPCA1	283	(+)	YACT						WBBOXPCWRKY1	1
DOFCOREZM	285	(-)	AAAG						WBOXATNPR1	2
CAREOSREP1	289	(+)	CAACTC						WBOXHVISO1	5
WBOXNTCHN48	294	(+)	CTGACY						WBOXNTCHN48	4
WBOXHVISO1	295	(+)	TGACT						WBOXNTERF3	6
WRKY71OS	295	(+)	TGAC						WRKY71OS	14
WBOXNTERF3	295	(+)	TGACY							454
CACTFTPPCA1	304	(+)	YACT
DOFCOREZM	306	(-)	AAAG
CAREOSREP1	310	(+)	CAACTC
WBOXNTCHN48	315	(+)	CTGACY
WBOXHVISO1	316	(+)	TGACT
WRKY71OS	316	(+)	TGAC
WBOXNTERF3	316	(+)	TGACY
ARR1AT	324	(-)	NGATT
NODCON1GM	325	(-)	AAAGAT
OSE1ROOTNODULE	325	(-)	AAAGAT
DOFCOREZM	327	(-)	AAAG
CAREOSREP1	331	(+)	CAACTC
PREATPRODH	333	(+)	ACTCAT
ROOTMOTIFTAPOX1	337	(+)	ATATT
CEREGLUBOX2PSLEGA	342	(+)	TGAAAACT
DOFCOREZM	348	(-)	AAAG
CAREOSREP1	352	(+)	CAACTC
ARR1AT	358	(+)	NGATT
SEF4MOTIFGM7S	363	(-)	RTTTTTR
GT1CONSENSUS	368	(-)	GRWAAW
CAREOSREP1	373	(+)	CAACTC
ARR1AT	380	(+)	NGATT
SEF4MOTIFGM7S	385	(-)	RTTTTTR
DOFCOREZM	391	(-)	AAAG
CAREOSREP1	395	(+)	CAACTC
ARR1AT	401	(+)	NGATT
DOFCOREZM	412	(-)	AAAG
CAREOSREP1	416	(+)	CAACTC
ARR1AT	423	(+)	NGATT
DOFCOREZM	434	(-)	AAAG
CAREOSREP1	438	(+)	CAACTC
ARR1AT	445	(+)	NGATT
SEF4MOTIFGM7S	450	(-)	RTTTTTR
DOFCOREZM	456	(-)	AAAG
CACTFTPPCA1	462	(-)	YACT
CURECORECR	463	(-)	GTAC
CURECORECR	463	(+)	GTAC
ARR1AT	467	(+)	NGATT
ERELEE4	470	(-)	AWTTCAAA
ARR1AT	489	(+)	NGATT
GT1CONSENSUS	495	(+)	GRWAAW
GT1GMSCAM4	495	(+)	GAAAAA
ROOTMOTIFTAPOX1	500	(-)	ATATT
CEREGLUBOX2PSLEGA	504	(+)	TGAAAACT
DOFCOREZM	510	(-)	AAAG
ARR1AT	520	(+)	NGATT
SEF4MOTIFGM7S	525	(-)	RTTTTTR
DOFCOREZM	531	(-)	AAAG
CAREOSREP1	535	(+)	CAACTC
INRNTPSADB	543	(-)	YTCANTYY
CAATBOX1	545	(-)	CAAT
CEREGLUBOX2PSLEGA	547	(+)	TGAAAACT
DOFCOREZM	553	(-)	AAAG
ARR1AT	563	(+)	NGATT
DOFCOREZM	574	(-)	AAAG
CAREOSREP1	578	(+)	CAACTC
ARR1AT	585	(+)	NGATT
CEREGLUBOX2PSLEGA	590	(+)	TGAAAACT
DOFCOREZM	596	(-)	AAAG
CAREOSREP1	600	(+)	CAACTC
ARR1AT	606	(+)	NGATT
GT1CONSENSUS	612	(+)	GRWAAW
GT1GMSCAM4	612	(+)	GAAAAA
CAREOSREP1	621	(+)	CAACTC
ARR1AT	628	(+)	NGATT
CACTFTPPCA1	637	(+)	YACT
DOFCOREZM	639	(-)	AAAG
ARR1AT	645	(-)	NGATT
ARR1AT	649	(+)	NGATT
SEF4MOTIFGM7S	654	(-)	RTTTTTR
GT1CONSENSUS	659	(-)	GRWAAW
ARR1AT	671	(+)	NGATT
SEF4MOTIFGM7S	676	(-)	RTTTTTR
DOFCOREZM	682	(-)	AAAG
CAREOSREP1	686	(+)	CAACTC
TATABOX5	707	(-)	TTATTT
CACTFTPPCA1	712	(-)	YACT
TAAAGSTKST1	719	(+)	TAAAG
DOFCOREZM	720	(+)	AAAG
NODCON1GM	720	(+)	AAAGAT
OSE1ROOTNODULE	720	(+)	AAAGAT
ARR1AT	722	(+)	NGATT
DOFCOREZM	731	(+)	AAAG
IBOXCORE	735	(-)	GATAA
GATABOX	736	(-)	GATA
POLLEN1LELAT52	740	(+)	AGAAA
GT1CONSENSUS	741	(+)	GRWAAW
GT1GMSCAM4	741	(+)	GAAAAA
GT1CONSENSUS	750	(+)	GRWAAW
GT1GMSCAM4	750	(+)	GAAAAA
LTRE1HVBLT49	760	(+)	CCGAAA
GT1CONSENSUS	762	(+)	GRWAAW
GT1GMSCAM4	762	(+)	GAAAAA
ARR1AT	768	(-)	NGATT
DOFCOREZM	780	(+)	AAAG
POLLEN1LELAT52	782	(+)	AGAAA
GT1CONSENSUS	783	(+)	GRWAAW
GT1GMSCAM4	783	(+)	GAAAAA
ANAERO1CONSENSUS	787	(+)	AAACAAA
ARR1AT	792	(-)	NGATT
GT1CONSENSUS	798	(+)	GRWAAW
GT1GMSCAM4	798	(+)	GAAAAA
PYRIMIDINEBOXOSRAMY1A	803	(-)	CCTTTT
DOFCOREZM	804	(+)	AAAG
LTRECOREATCOR15	824	(-)	CCGAC
ANAERO2CONSENSUS	830	(+)	AGCAGC
EBOXBNNAPA	832	(-)	CANNTG
MYCCONSENSUSAT	832	(-)	CANNTG
EBOXBNNAPA	832	(+)	CANNTG
MYCCONSENSUSAT	832	(+)	CANNTG
ABRERATCAL	839	(+)	MACGYGB
CGCGBOXAT	840	(-)	VCGCGB
CGCGBOXAT	840	(+)	VCGCGB
NODCON2GM	859	(+)	CTCTT
OSE2ROOTNODULE	859	(+)	CTCTT
ARR1AT	867	(+)	NGATT
SORLIP1AT	893	(+)	GCCAC
CACTFTPPCA1	895	(+)	YACT
DOFCOREZM	897	(-)	AAAG
CAREOSREP1	905	(-)	CAACTC
SITEIIATCYTC	909	(+)	TGGGCY
SORLIP2AT	910	(+)	GGGCC
PYRIMIDINEBOXOSRAMY1A	927	(+)	CCTTTT
DOFCOREZM	928	(-)	AAAG
MYBPZM	941	(-)	CCWACC
SITEIIATCYTC	949	(+)	TGGGCY
GATABOX	959	(-)	GATA
MYBST1	959	(-)	GGATA
TATCCAOSAMY	959	(+)	TATCCA
SORLIP1AT	970	(+)	GCCAC
CACTFTPPCA1	977	(+)	YACT
ARR1AT	986	(-)	NGATT
CIACADIANLELHC	989	(+)	CAANNNNATC
GATABOX	995	(-)	GATA
GTGANTG10	997	(-)	GTGA
SITEIIATCYTC	1016	(+)	TGGGCY
CPBCSPOR	1021	(+)	TATTAG
CACTFTPPCA1	1025	(-)	YACT
SITEIIATCYTC	1030	(-)	TGGGCY
DOFCOREZM	1047	(+)	AAAG
NODCON1GM	1047	(+)	AAAGAT
OSE1ROOTNODULE	1047	(+)	AAAGAT
GTGANTG10	1057	(-)	GTGA
ARR1AT	1061	(+)	NGATT
CCAATBOX1	1067	(+)	CCAAT
CAATBOX1	1068	(+)	CAAT
ARR1AT	1069	(-)	NGATT
GTGANTG10	1075	(-)	GTGA
RHERPATEXPA7	1080	(+)	KCACGW
ABRELATERD1	1081	(-)	ACGTG
TGACGTVMAMY	1082	(-)	TGACGT
ACGTATERD1	1082	(-)	ACGT
HEXMOTIFTAH3H4	1082	(+)	ACGTCA
ACGTATERD1	1082	(+)	ACGT
ASF1MOTIFCAMV	1083	(-)	TGACG
WRKY71OS	1084	(-)	TGAC
CACTFTPPCA1	1087	(-)	YACT
CURECORECR	1088	(-)	GTAC
CURECORECR	1088	(+)	GTAC
EBOXBNNAPA	1092	(-)	CANNTG
MYCCONSENSUSAT	1092	(-)	CANNTG
EBOXBNNAPA	1092	(+)	CANNTG
MYCCONSENSUSAT	1092	(+)	CANNTG
CACTFTPPCA1	1094	(-)	YACT
NODCON2GM	1113	(+)	CTCTT
OSE2ROOTNODULE	1113	(+)	CTCTT
DPBFCOREDCDC3	1127	(+)	ACACNNG
EBOXBNNAPA	1128	(-)	CANNTG
MYCCONSENSUSAT	1128	(-)	CANNTG
EBOXBNNAPA	1128	(+)	CANNTG
MYCCONSENSUSAT	1128	(+)	CANNTG
CACTFTPPCA1	1128	(+)	YACT
GAREAT	1130	(-)	TAACAAR
PREATPRODH	1138	(-)	ACTCAT
GCN4OSGLUB1	1139	(+)	TGAGTCA
WBOXHVISO1	1141	(-)	TGACT
WBOXNTERF3	1141	(-)	TGACY
WBOXNTCHN48	1141	(-)	CTGACY
WRKY71OS	1142	(-)	TGAC
GAREAT	1148	(+)	TAACAAR
ARR1AT	1154	(+)	NGATT
POLASIG1	1158	(-)	AATAAA
TATABOX5	1159	(+)	TTATTT
GT1CONSENSUS	1161	(-)	GRWAAW
INRNTPSADB	1164	(+)	YTCANTYY
CAATBOX1	1166	(+)	CAAT
GT1CONSENSUS	1169	(-)	GRWAAW
GT1GMSCAM4	1169	(-)	GAAAAA
GT1CONSENSUS	1170	(-)	GRWAAW
DPBFCOREDCDC3	1177	(+)	ACACNNG
EBOXBNNAPA	1178	(-)	CANNTG
MYCCONSENSUSAT	1178	(-)	CANNTG
EBOXBNNAPA	1178	(+)	CANNTG
MYCCONSENSUSAT	1178	(+)	CANNTG
CACTFTPPCA1	1178	(+)	YACT
GATABOX	1183	(+)	GATA
GT1CONSENSUS	1183	(+)	GRWAAW
IBOXCORE	1183	(+)	GATAA
GT1CONSENSUS	1188	(-)	GRWAAW
IBOXCORE	1189	(-)	GATAA
GATABOX	1190	(-)	GATA
GTGANTG10	1192	(-)	GTGA
NODCON2GM	1199	(+)	CTCTT
OSE2ROOTNODULE	1199	(+)	CTCTT						GAREAT	2
DOFCOREZM	1201	(-)	AAAG						POLASIG1	1
GT1CONSENSUS	1202	(-)	GRWAAW						INRNTPSADB	3
GT1GMSCAM4	1202	(-)	GAAAAA						SURE1STPAT21	1
SURE1STPAT21	1203	(-)	AATAGAAAA						BOXIINTPATPB	2
POLLEN1LELAT52	1204	(-)	AGAAA						CATATGGMSAUR	2
BOXIINTPATPB	1205	(-)	ATAGAA						RAV1AAT	2
CAATBOX1	1209	(-)	CAAT						REALPHALGLHCB21	1
CCAATBOX1	1209	(-)	CCAAT						MYB1AT	3
CAATBOX1	1215	(+)	CAAT						MYCATERD1	1
PREATPRODH	1220	(-)	ACTCAT						MYCATRD22	1
MYB1LEPR	1224	(+)	GTTAGTT						-300ELEMENT	2
SEF3MOTIFGM	1232	(+)	AACCCA						TBOXATGAPB	1
CCAATBOX1	1235	(+)	CCAAT						PROLAMINBOXOSGLUB1	1
CAATBOX1	1236	(+)	CAAT						PALINDROMICCBOXGM	2
EBOXBNNAPA	1251	(-)	CANNTG						ACGTCBOX	2
CATATGGMSAUR	1251	(-)	CATATG						TATABOX3	1
MYCCONSENSUSAT	1251	(-)	CANNTG						CARGCW8GAT	2
EBOXBNNAPA	1251	(+)	CANNTG						TATABOX2	1
CATATGGMSAUR	1251	(+)	CATATG						REBETALGLHCB21	1
MYCCONSENSUSAT	1251	(+)	CANNTG						SP8BFIBSP8BIB	1
CACTFTPPCA1	1258	(-)	YACT
ARR1AT	1263	(+)	NGATT
POLLEN1LELAT52	1266	(-)	AGAAA
ARR1AT	1275	(+)	NGATT
MYBCORE	1283	(-)	CNGTTR
RAV1AAT	1283	(+)	CAACA
DOFCOREZM	1308	(-)	AAAG
ERELEE4	1309	(-)	AWTTCAAA
BOXIINTPATPB	1320	(-)	ATAGAA
GATABOX	1323	(-)	GATA
CACTFTPPCA1	1331	(+)	YACT
CACTFTPPCA1	1334	(+)	YACT
BIHD1OS	1343	(+)	TGTCA
WRKY71OS	1344	(-)	TGAC
GTGANTG10	1345	(-)	GTGA
CACTFTPPCA1	1346	(+)	YACT
POLLEN1LELAT52	1353	(+)	AGAAA
DOFCOREZM	1355	(+)	AAAG
ACGTATERD1	1359	(-)	ACGT
ACGTATERD1	1359	(+)	ACGT
CURECORECR	1361	(-)	GTAC
CURECORECR	1361	(+)	GTAC
CACTFTPPCA1	1362	(+)	YACT
CACTFTPPCA1	1371	(-)	YACT
ARR1AT	1380	(+)	NGATT
ARR1AT	1389	(+)	NGATT
MYBCOREATCYCB1	1397	(-)	AACGG
RHERPATEXPA7	1401	(-)	KCACGW
GTGANTG10	1403	(+)	GTGA
ASF1MOTIFCAMV	1404	(+)	TGACG
WRKY71OS	1404	(+)	TGAC
CGCGBOXAT	1406	(-)	VCGCGB
CGCGBOXAT	1406	(+)	VCGCGB
CURECORECR	1430	(-)	GTAC
CURECORECR	1430	(+)	GTAC
CACTFTPPCA1	1431	(+)	YACT
EBOXBNNAPA	1437	(-)	CANNTG
MYCCONSENSUSAT	1437	(-)	CANNTG
EBOXBNNAPA	1437	(+)	CANNTG
MYCCONSENSUSAT	1437	(+)	CANNTG
CACTFTPPCA1	1439	(-)	YACT
SORLIP1AT	1440	(-)	GCCAC
CACTFTPPCA1	1450	(-)	YACT
CAATBOX1	1454	(-)	CAAT
CCAATBOX1	1454	(-)	CCAAT
REALPHALGLHCB21	1455	(-)	AACCAA
MYB1AT	1456	(-)	WAACCA
CACTFTPPCA1	1462	(-)	YACT
CURECORECR	1463	(-)	GTAC
CURECORECR	1463	(+)	GTAC
CACTFTPPCA1	1464	(+)	YACT
CURECORECR	1483	(-)	GTAC
CURECORECR	1483	(+)	GTAC
EBOXBNNAPA	1487	(-)	CANNTG
MYCCONSENSUSAT	1487	(-)	CANNTG
MYCATERD1	1487	(-)	CATGTG
EBOXBNNAPA	1487	(+)	CANNTG
MYCATRD22	1487	(+)	CACATG
MYCCONSENSUSAT	1487	(+)	CANNTG
TAAAGSTKST1	1494	(+)	TAAAG
DOFCOREZM	1495	(+)	AAAG
POLLEN1LELAT52	1497	(+)	AGAAA
-300ELEMENT	1501	(-)	TGHAAARK
TBOXATGAPB	1501	(+)	ACTTTG
DOFCOREZM	1502	(-)	AAAG
PROLAMINBOXOSGLUB1	1502	(-)	TGCAAAG
ARR1AT	1511	(-)	NGATT
WBOXATNPR1	1519	(+)	TTGAC
HEXMOTIFTAH3H4	1520	(-)	ACGTCA
PALINDROMICCBOXGM	1520	(-)	TGACGTCA
ASF1MOTIFCAMV	1520	(+)	TGACG
PALINDROMICCBOXGM	1520	(+)	TGACGTCA
TGACGTVMAMY	1520	(+)	TGACGT
WRKY71OS	1520	(+)	TGAC
ACGTCBOX	1521	(-)	GACGTC
ACGTCBOX	1521	(+)	GACGTC
TGACGTVMAMY	1522	(-)	TGACGT
ACGTATERD1	1522	(-)	ACGT
HEXMOTIFTAH3H4	1522	(+)	ACGTCA
ACGTATERD1	1522	(+)	ACGT
ASF1MOTIFCAMV	1523	(-)	TGACG
WRKY71OS	1524	(-)	TGAC
ROOTMOTIFTAPOX1	1527	(+)	ATATT
TATABOX3	1528	(+)	TATTAAT
GTGANTG10	1540	(-)	GTGA
DOFCOREZM	1551	(+)	AAAG
NODCON1GM	1551	(+)	AAAGAT
OSE1ROOTNODULE	1551	(+)	AAAGAT
ARR1AT	1553	(+)	NGATT
CARGCW8GAT	1568	(-)	CWWWWWWWWG
CARGCW8GAT	1568	(+)	CWWWWWWWWG
TATABOX2	1570	(-)	TATAAAT
GATABOX	1577	(+)	GATA
GATABOX	1585	(-)	GATA
MYBST1	1585	(-)	GGATA
REBETALGLHCB21	1585	(-)	CGGATA
RAV1AAT	1594	(+)	CAACA
SP8BFIBSP8BIB	1603	(+)	TACTATT
CACTFTPPCA1	1603	(+)	YACT
GT1CONSENSUS	1609	(-)	GRWAAW
IBOXCORE	1610	(-)	GATAA
GATABOX	1611	(-)	GATA
GTGANTG10	1613	(-)	GTGA
CACTFTPPCA1	1618	(+)	YACT
CACTFTPPCA1	1624	(-)	YACT
NODCON2GM	1633	(-)	CTCTT
OSE2ROOTNODULE	1633	(-)	CTCTT
MYB1AT	1640	(+)	WAACCA
CACTFTPPCA1	1644	(+)	YACT
ARR1AT	1659	(-)	NGATT
DOFCOREZM	1667	(-)	AAAG
GT1CONSENSUS	1668	(-)	GRWAAW
GT1GMSCAM4	1668	(-)	GAAAAA
POLLEN1LELAT52	1670	(-)	AGAAA
WBOXHVISO1	1681	(+)	TGACT
WRKY71OS	1681	(+)	TGAC
WBOXNTERF3	1681	(+)	TGACY
CACTFTPPCA1	1699	(+)	YACT
PYRIMIDINEBOXOSRAMY1A	1709	(+)	CCTTTT
DOFCOREZM	1710	(-)	AAAG
CACTFTPPCA1	1715	(+)	YACT
CACTFTPPCA1	1718	(+)	YACT
CACTFTPPCA1	1721	(+)	YACT
POLLEN1LELAT52	1730	(+)	AGAAA
ANAERO1CONSENSUS	1732	(+)	AAACAAA
AACACOREOSGLUB1	1733	(+)	AACAAAC
DOFCOREZM	1746	(+)	AAAG
WBBOXPCWRKY1	1748	(-)	TTTGACY
WBOXHVISO1	1748	(-)	TGACT
WBOXNTERF3	1748	(-)	TGACY
WBOXATNPR1	1749	(-)	TTGAC
WRKY71OS	1749	(-)	TGAC
GATABOX	1759	(-)	GATA
ARR1AT	1769	(+)	NGATT
GT1CONSENSUS	1771	(-)	GRWAAW
ASF1MOTIFCAMV	1779	(-)	TGACG
WRKY71OS	1780	(-)	TGAC
CACTFTPPCA1	1783	(-)	YACT
MYB1LEPR	1815	(-)	GTTAGTT
SV40COREENHAN	1817	(-)	GTGGWWHG
MYBATRD22	1817	(+)	CTAACCA
MYB1AT	1818	(+)	WAACCA
CACTFTPPCA1	1828	(-)	YACT
DOFCOREZM	1835	(+)	AAAG
TATABOXOSPAL	1849	(+)	TATTTAA
RYREPEATBNNAPA	1856	(+)	CATGCA
BOXLCOREDCPAL	1862	(+)	ACCWWCC
NODCON2GM	1871	(+)	CTCTT
OSE2ROOTNODULE	1871	(+)	CTCTT
GTGANTG10	1879	(-)	GTGA
EBOXBNNAPA	1882	(-)	CANNTG
MYCCONSENSUSAT	1882	(-)	CANNTG
EBOXBNNAPA	1882	(+)	CANNTG
MYCCONSENSUSAT	1882	(+)	CANNTG
ASF1MOTIFCAMV	1886	(+)	TGACG
WRKY71OS	1886	(+)	TGAC
ARR1AT	1898	(-)	NGATT
DOFCOREZM	1915	(-)	AAAG
CGACGOSAMY3	1919	(-)	CGACG
ARR1AT	1926	(-)	NGATT
WBOXNTCHN48	1930	(+)	CTGACY
WRKY71OS	1931	(+)	TGAC
WBOXNTERF3	1931	(+)	TGACY
SEBFCONSSTPR10A	1945	(+)	YTGTCWC
ARFAT	1946	(+)	TGTCTC
SURECOREATSULTR11	1947	(-)	GAGAC
INRNTPSADB	1949	(+)	YTCANTYY
CACTFTPPCA1	1957	(+)	YACT
-300ELEMENT	1958	(-)	TGHAAARK
EMHVCHORD	1958	(-)	TGTAAAGT
NTBBF1ARROLB	1958	(+)	ACTTTA
-300CORE	1959	(-)	TGTAAAG
DOFCOREZM	1959	(-)	AAAG
TAAAGSTKST1	1959	(-)	TAAAG
GT1CONSENSUS	1968	(+)	GRWAAW
GT1CONSENSUS	1969	(+)	GRWAAW
GT1GMSCAM4	1969	(+)	GAAAAA
DOFCOREZM	1972	(+)	AAAG
CGACGOSAMY3	1983	(+)	CGACG
GATABOX	1995	(+)	GATA

## Sheet: PYL5
Factor or Site Name	Locus	Strand	Signal Sequence
INRNTPSADB	6	(+)	YTCANTYY		442Elements
CAATBOX1	8	(+)	CAAT		101 Individual Elements				Elements	Frequency
AGL2ATCONSENSUS	10	(-)	NNWNCCAWWWWTRGWWAN						-10PEHVPSBD	1
POLLEN1LELAT52	11	(-)	AGAAA						2SSEEDPROTBANAPA	1
BOXIINTPATPB	12	(-)	ATAGAA						-300ELEMENT	1
ROOTMOTIFTAPOX1	16	(+)	ATATT						AACACOREOSGLUB1	1
CACTFTPPCA1	27	(-)	YACT						ABRELATERD1	1
ARFAT	31	(+)	TGTCTC						ACGTATERD1	6
SURECOREATSULTR11	32	(-)	GAGAC						ACGTTBOX	2
ROOTMOTIFTAPOX1	41	(-)	ATATT						AGL2ATCONSENSUS	1
RYREPEATLEGUMINBOX	44	(-)	CATGCAY						AMMORESIIUDCRNIA1	1
RYREPEATGMGY2	44	(-)	CATGCAT						AMYBOX1	1
RYREPEATBNNAPA	45	(-)	CATGCA						ANAERO1CONSENSUS	1
RYREPEATLEGUMINBOX	47	(+)	CATGCAY						ANAERO3CONSENSUS	1
RYREPEATBNNAPA	47	(+)	CATGCA						ARFAT	1
EBOXBNNAPA	51	(-)	CANNTG						ARR1AT	16
MYCCONSENSUSAT	51	(-)	CANNTG						ASF1MOTIFCAMV	2
EBOXBNNAPA	51	(+)	CANNTG						BIHD1OS	7
RAV1BAT	51	(+)	CACCTG						BOXIINTPATPB	1
MYCCONSENSUSAT	51	(+)	CANNTG						BOXLCOREDCPAL	3
GT1CONSENSUS	64	(+)	GRWAAW						CAATBOX1	25
GT1CONSENSUS	65	(+)	GRWAAW						CACTFTPPCA1	36
GT1GMSCAM4	65	(+)	GAAAAA						CANBNNAPA	2
TATABOX2	70	(-)	TATAAAT						CAREOSREP1	1
CACTFTPPCA1	76	(-)	YACT						CARGATCONSENSUS	2
SV40COREENHAN	80	(-)	GTGGWWHG						CARGCW8GAT	4
MYB1AT	81	(+)	WAACCA						CCA1ATLHCB1	1
CACTFTPPCA1	94	(-)	YACT						CPBCSPOR	5
CARGCW8GAT	110	(-)	CWWWWWWWWG						CTRMCAMV35S	1
CARGCW8GAT	110	(+)	CWWWWWWWWG						CURECORECR	2
GT1CONSENSUS	123	(+)	GRWAAW						DOFCOREZM	22
GT1GMSCAM4	123	(+)	GAAAAA						DPBFCOREDCDC3	4
TATABOX5	126	(-)	TTATTT						EBOXBNNAPA	22
POLASIG1	127	(+)	AATAAA						EECCRCAH1	2
ACGTTBOX	131	(-)	AACGTT						ELRECOREPCRP1	1
ACGTTBOX	131	(+)	AACGTT						GAREAT	1
ACGTATERD1	132	(-)	ACGT						GATABOX	8
ACGTATERD1	132	(+)	ACGT						GT1CONSENSUS	14
GATABOX	138	(+)	GATA						GT1CORE	1
GATABOX	140	(-)	GATA						GT1GMSCAM4	6
GTGANTG10	152	(-)	GTGA						GT1MOTIFPSRBCS	2
CACTFTPPCA1	153	(+)	YACT						GTGANTG10	20
PREATPRODH	157	(-)	ACTCAT						HEXMOTIFTAH3H4	1
CACTFTPPCA1	160	(-)	YACT						IBOX	1
SEF4MOTIFGM7S	162	(-)	RTTTTTR						IBOXCORE	3
CACTFTPPCA1	171	(+)	YACT						INRNTPSADB	2
CPBCSPOR	186	(-)	TATTAG						INTRONLOWER	1
SP8BFIBSP8BIB	188	(-)	TACTATT						LTRE1HVBLT49	1
CACTFTPPCA1	191	(-)	YACT						MARARS	1
CACTFTPPCA1	207	(-)	YACT						MARTBOX	3
TGTCACACMCUCUMISIN	209	(-)	TGTCACA						MYB1AT	10
GTGANTG10	210	(+)	GTGA						MYB2CONSENSUSAT	2
BIHD1OS	211	(-)	TGTCA						MYBCORE	2
WRKY71OS	211	(+)	TGAC						MYBCOREATCYCB1	2
ARR1AT	222	(-)	NGATT						MYBGAHV	1
GTGANTG10	226	(-)	GTGA						MYBPLANT	4
CACTFTPPCA1	253	(+)	YACT						MYBPZM	5
SV40COREENHAN	265	(+)	GTGGWWHG						MYBST1	1
MYB1AT	266	(-)	WAACCA						MYCATERD1	2
ROOTMOTIFTAPOX1	279	(+)	ATATT						MYCATRD22	2
GT1CONSENSUS	281	(-)	GRWAAW						MYCCONSENSUSAT	22
GT1CONSENSUS	282	(-)	GRWAAW						NODCON1GM	2
INTRONLOWER	287	(-)	TGCAGG						NODCON2GM	7
RYREPEATBNNAPA	289	(-)	CATGCA						OSE1ROOTNODULE	2
SEF3MOTIFGM	293	(-)	AACCCA						OSE2ROOTNODULE	7
MYBPZM	295	(-)	CCWACC						P1BS	2
RYREPEATLEGUMINBOX	317	(+)	CATGCAY						POLASIG1	3
RYREPEATGMGY2	317	(+)	CATGCAT						POLASIG3	4
RYREPEATBNNAPA	317	(+)	CATGCA						POLLEN1LELAT52	12
EBOXBNNAPA	321	(-)	CANNTG						PREATPRODH	1
MYCCONSENSUSAT	321	(-)	CANNTG						PROXBBNNAPA	1
EBOXBNNAPA	321	(+)	CANNTG						RAV1AAT	9
MYCCONSENSUSAT	321	(+)	CANNTG						RAV1BAT	1
REALPHALGLHCB21	324	(-)	AACCAA						REALPHALGLHCB21	6
DOFCOREZM	331	(+)	AAAG						RHERPATEXPA7	3
MYBPZM	335	(-)	CCWACC						ROOTMOTIFTAPOX1	13
MYBPZM	340	(-)	CCWACC						RYREPEATBNNAPA	4
AMMORESIIUDCRNIA1	340	(+)	GGWAGGGT						RYREPEATGMGY2	2
CACTFTPPCA1	354	(+)	YACT						RYREPEATLEGUMINBOX	3
DOFCOREZM	356	(-)	AAAG						S1FBOXSORPS1L21	2
MYBPLANT	367	(-)	MACCWAMC						SEBFCONSSTPR10A	2
REALPHALGLHCB21	369	(-)	AACCAA						SEF3MOTIFGM	2
MYB1AT	370	(-)	WAACCA						SEF4MOTIFGM7S	7
GATABOX	383	(+)	GATA						SITEIIATCYTC	2
GT1CONSENSUS	383	(+)	GRWAAW						SORLIP1AT	2
IBOXCORE	383	(+)	GATAA						SORLIP2AT	2
S1FBOXSORPS1L21	387	(+)	ATGGTA						SP8BFIBSP8BIB	1
POLLEN1LELAT52	396	(-)	AGAAA						SURECOREATSULTR11	3
CPBCSPOR	399	(-)	TATTAG						SV40COREENHAN	2
P1BS	407	(-)	GNATATNC						T/GBOXATPIN2	1
P1BS	407	(+)	GNATATNC						TAAAGSTKST1	2
ROOTMOTIFTAPOX1	408	(-)	ATATT						TATABOX2	1
ROOTMOTIFTAPOX1	409	(+)	ATATT						TATABOX3	1
-10PEHVPSBD	410	(+)	TATTCT						TATABOX4	1
GT1CORE	427	(+)	GGTTAA						TATABOX5	4
SEF4MOTIFGM7S	443	(-)	RTTTTTR						TATCCAOSAMY	1
CCAATBOX1	457	(+)	CCAAT						TBOXATGAPB	3
CAATBOX1	458	(+)	CAAT						TGACGTVMAMY	1
ARR1AT	459	(-)	NGATT						TGTCACACMCUCUMISIN	3
GT1MOTIFPSRBCS	470	(-)	KWGTGRWAAWRW						WBBOXPCWRKY1	1
GT1CONSENSUS	472	(-)	GRWAAW						WBOXATNPR1	5
GT1GMSCAM4	472	(-)	GAAAAA						WBOXNTERF3	3
GTGANTG10	476	(-)	GTGA						WRKY71OS	12
CACTFTPPCA1	477	(+)	YACT							442
WBOXATNPR1	483	(+)	TTGAC
BIHD1OS	484	(-)	TGTCA
WRKY71OS	484	(+)	TGAC
EBOXBNNAPA	487	(-)	CANNTG
MYCATRD22	487	(-)	CACATG
MYCCONSENSUSAT	487	(-)	CANNTG
EBOXBNNAPA	487	(+)	CANNTG
MYCCONSENSUSAT	487	(+)	CANNTG
MYCATERD1	487	(+)	CATGTG
GTGANTG10	490	(+)	GTGA
NODCON2GM	499	(+)	CTCTT
OSE2ROOTNODULE	499	(+)	CTCTT
DOFCOREZM	506	(+)	AAAG
CACTFTPPCA1	508	(-)	YACT
POLASIG3	514	(-)	AATAAT
SEF4MOTIFGM7S	525	(-)	RTTTTTR
ARR1AT	539	(+)	NGATT
SURECOREATSULTR11	561	(-)	GAGAC
MYB1AT	567	(+)	WAACCA
MYBPLANT	568	(+)	MACCWAMC
REALPHALGLHCB21	568	(+)	AACCAA
BOXLCOREDCPAL	569	(+)	ACCWWCC
MYBPZM	570	(+)	CCWACC
EBOXBNNAPA	575	(-)	CANNTG
MYCCONSENSUSAT	575	(-)	CANNTG
MYCATERD1	575	(-)	CATGTG
EBOXBNNAPA	575	(+)	CANNTG
MYCATRD22	575	(+)	CACATG
MYCCONSENSUSAT	575	(+)	CANNTG
INRNTPSADB	587	(+)	YTCANTYY
POLLEN1LELAT52	591	(-)	AGAAA
NODCON2GM	594	(+)	CTCTT
OSE2ROOTNODULE	594	(+)	CTCTT
EECCRCAH1	599	(-)	GANTTNC
ARR1AT	602	(-)	NGATT
NODCON1GM	603	(-)	AAAGAT
OSE1ROOTNODULE	603	(-)	AAAGAT
DOFCOREZM	605	(-)	AAAG
DOFCOREZM	617	(+)	AAAG
ROOTMOTIFTAPOX1	634	(-)	ATATT
GT1CONSENSUS	640	(-)	GRWAAW
GT1CONSENSUS	641	(-)	GRWAAW
DOFCOREZM	646	(-)	AAAG
TAAAGSTKST1	646	(-)	TAAAG
GATABOX	651	(-)	GATA
GT1CONSENSUS	662	(-)	GRWAAW
GT1GMSCAM4	662	(-)	GAAAAA
LTRE1HVBLT49	664	(-)	CCGAAA
T/GBOXATPIN2	678	(+)	AACGTG
ACGTATERD1	679	(-)	ACGT
RHERPATEXPA7	679	(-)	KCACGW
ABRELATERD1	679	(+)	ACGTG
ACGTATERD1	679	(+)	ACGT
GTGANTG10	681	(+)	GTGA
ARR1AT	684	(-)	NGATT
CAATBOX1	687	(+)	CAAT
ROOTMOTIFTAPOX1	688	(-)	ATATT
ROOTMOTIFTAPOX1	691	(+)	ATATT
CPBCSPOR	692	(+)	TATTAG
POLLEN1LELAT52	699	(+)	AGAAA
DOFCOREZM	701	(+)	AAAG
TBOXATGAPB	705	(-)	ACTTTG
DOFCOREZM	706	(+)	AAAG
CACTFTPPCA1	708	(-)	YACT
MYBCORE	716	(-)	CNGTTR
MYB2CONSENSUSAT	716	(+)	YAACKG
MYBCOREATCYCB1	717	(+)	AACGG
SORLIP2AT	720	(+)	GGGCC
CACTFTPPCA1	728	(+)	YACT
SURECOREATSULTR11	736	(+)	GAGAC
RAV1AAT	741	(+)	CAACA
AACACOREOSGLUB1	742	(+)	AACAAAC
POLLEN1LELAT52	750	(+)	AGAAA
-300ELEMENT	774	(+)	TGHAAARK
ARR1AT	779	(-)	NGATT
GTGANTG10	786	(+)	GTGA
CARGATCONSENSUS	791	(-)	CCWWWWWWGG
CARGATCONSENSUS	791	(+)	CCWWWWWWGG
MYB1AT	798	(-)	WAACCA
POLLEN1LELAT52	801	(-)	AGAAA
ANAERO1CONSENSUS	808	(+)	AAACAAA
EBOXBNNAPA	811	(-)	CANNTG
MYCCONSENSUSAT	811	(-)	CANNTG
EBOXBNNAPA	811	(+)	CANNTG
MYCCONSENSUSAT	811	(+)	CANNTG
GATABOX	824	(+)	GATA
ROOTMOTIFTAPOX1	825	(+)	ATATT
RAV1AAT	834	(+)	CAACA
RAV1AAT	837	(+)	CAACA
RAV1AAT	840	(+)	CAACA
TBOXATGAPB	843	(-)	ACTTTG
DOFCOREZM	844	(+)	AAAG
CACTFTPPCA1	846	(-)	YACT
CAATBOX1	852	(-)	CAAT
CANBNNAPA	856	(+)	CNAACAC
RAV1AAT	857	(+)	CAACA
CAATBOX1	866	(+)	CAAT
ARR1AT	867	(-)	NGATT
CPBCSPOR	873	(-)	TATTAG
CAATBOX1	879	(+)	CAAT
ARR1AT	880	(-)	NGATT
GTGANTG10	882	(-)	GTGA
GTGANTG10	900	(-)	GTGA
CACTFTPPCA1	901	(+)	YACT
CACTFTPPCA1	908	(-)	YACT
SORLIP1AT	909	(-)	GCCAC
SITEIIATCYTC	911	(-)	TGGGCY
SORLIP2AT	911	(-)	GGGCC
RHERPATEXPA7	917	(-)	KCACGW
2SSEEDPROTBANAPA	922	(+)	CAAACAC
CANBNNAPA	922	(+)	CNAACAC
PROXBBNNAPA	922	(+)	CAAACACC
RAV1AAT	942	(+)	CAACA
CACTFTPPCA1	947	(-)	YACT
TATABOX5	950	(-)	TTATTT
CAATBOX1	956	(+)	CAAT
ASF1MOTIFCAMV	959	(+)	TGACG
WRKY71OS	959	(+)	TGAC
RAV1AAT	966	(+)	CAACA
EBOXBNNAPA	969	(-)	CANNTG
MYCCONSENSUSAT	969	(-)	CANNTG
EBOXBNNAPA	969	(+)	CANNTG
MYCCONSENSUSAT	969	(+)	CANNTG
CACTFTPPCA1	971	(-)	YACT
SORLIP1AT	972	(-)	GCCAC
CAATBOX1	980	(-)	CAAT
BIHD1OS	1000	(+)	TGTCA
WRKY71OS	1001	(-)	TGAC
GATABOX	1010	(+)	GATA
GTGANTG10	1020	(-)	GTGA
DOFCOREZM	1024	(-)	AAAG
TAAAGSTKST1	1024	(-)	TAAAG
CAATBOX1	1032	(+)	CAAT
ARR1AT	1033	(-)	NGATT
NODCON1GM	1034	(-)	AAAGAT
OSE1ROOTNODULE	1034	(-)	AAAGAT
DOFCOREZM	1036	(-)	AAAG
POLLEN1LELAT52	1037	(-)	AGAAA
GT1CONSENSUS	1046	(-)	GRWAAW
POLLEN1LELAT52	1048	(-)	AGAAA
DOFCOREZM	1051	(-)	AAAG
RHERPATEXPA7	1057	(+)	KCACGW
DOFCOREZM	1079	(-)	AAAG
AMYBOX1	1093	(+)	TAACARA
MYBGAHV	1093	(+)	TAACAAA
GAREAT	1093	(+)	TAACAAR
TATABOX5	1097	(-)	TTATTT
RAV1AAT	1103	(+)	CAACA
CCA1ATLHCB1	1104	(+)	AAMAATCT
CAATBOX1	1106	(+)	CAAT
ARR1AT	1107	(-)	NGATT
DOFCOREZM	1113	(-)	AAAG
POLLEN1LELAT52	1114	(-)	AGAAA
CACTFTPPCA1	1125	(+)	YACT
RAV1AAT	1145	(+)	CAACA
NODCON2GM	1165	(-)	CTCTT
OSE2ROOTNODULE	1165	(-)	CTCTT
SEF4MOTIFGM7S	1170	(-)	RTTTTTR
WBOXATNPR1	1178	(+)	TTGAC
BIHD1OS	1179	(-)	TGTCA
WRKY71OS	1179	(+)	TGAC
SEF4MOTIFGM7S	1182	(-)	RTTTTTR
CACTFTPPCA1	1197	(+)	YACT
ROOTMOTIFTAPOX1	1201	(+)	ATATT
POLASIG3	1203	(-)	AATAAT
TATABOX3	1205	(+)	TATTAAT
POLASIG3	1210	(-)	AATAAT
CAATBOX1	1213	(-)	CAAT
CAATBOX1	1222	(+)	CAAT
S1FBOXSORPS1L21	1224	(+)	ATGGTA
CURECORECR	1227	(-)	GTAC
CURECORECR	1227	(+)	GTAC
GTGANTG10	1232	(-)	GTGA
CACTFTPPCA1	1233	(+)	YACT
DOFCOREZM	1235	(-)	AAAG
CACTFTPPCA1	1249	(+)	YACT
TBOXATGAPB	1250	(+)	ACTTTG
DOFCOREZM	1251	(-)	AAAG
WBBOXPCWRKY1	1252	(+)	TTTGACY
ELRECOREPCRP1	1253	(+)	TTGACC
WBOXATNPR1	1253	(+)	TTGAC
WRKY71OS	1254	(+)	TGAC
WBOXNTERF3	1254	(+)	TGACY
MYBPLANT	1280	(+)	MACCWAMC
REALPHALGLHCB21	1280	(+)	AACCAA
BOXLCOREDCPAL	1281	(+)	ACCWWCC
MYBPZM	1282	(+)	CCWACC
CAATBOX1	1296	(-)	CAAT
MYBPLANT	1299	(-)	MACCWAMC
DOFCOREZM	1309	(-)	AAAG
SEBFCONSSTPR10A	1326	(+)	YTGTCWC
TGTCACACMCUCUMISIN	1327	(+)	TGTCACA
BIHD1OS	1327	(+)	TGTCA
WRKY71OS	1328	(-)	TGAC
GTGANTG10	1329	(-)	GTGA
TATCCAOSAMY	1343	(-)	TATCCA
MYBST1	1344	(+)	GGATA
GATABOX	1345	(+)	GATA
CACTFTPPCA1	1347	(+)	YACT
CACTFTPPCA1	1358	(-)	YACT
CPBCSPOR	1373	(-)	TATTAG
MARTBOX	1375	(-)	TTWTWTTWTT
POLASIG3	1375	(+)	AATAAT
POLASIG1	1378	(+)	AATAAA
DOFCOREZM	1382	(+)	AAAG
CACTFTPPCA1	1384	(-)	YACT
CAATBOX1	1388	(-)	CAAT
CARGCW8GAT	1392	(-)	CWWWWWWWWG
CARGCW8GAT	1392	(+)	CWWWWWWWWG
TATABOX5	1395	(-)	TTATTT
NODCON2GM	1399	(-)	CTCTT
OSE2ROOTNODULE	1399	(-)	CTCTT
ARR1AT	1438	(-)	NGATT
EBOXBNNAPA	1451	(-)	CANNTG
MYCCONSENSUSAT	1451	(-)	CANNTG
EBOXBNNAPA	1451	(+)	CANNTG
MYCCONSENSUSAT	1451	(+)	CANNTG
POLASIG1	1457	(-)	AATAAA
CAATBOX1	1460	(-)	CAAT
GTGANTG10	1469	(-)	GTGA
ARR1AT	1480	(-)	NGATT
ARR1AT	1486	(+)	NGATT
CAATBOX1	1500	(+)	CAAT
ROOTMOTIFTAPOX1	1501	(-)	ATATT
ROOTMOTIFTAPOX1	1504	(+)	ATATT
SEF3MOTIFGM	1539	(-)	AACCCA
ARR1AT	1553	(-)	NGATT
CACTFTPPCA1	1566	(+)	YACT
TGACGTVMAMY	1578	(-)	TGACGT
ACGTATERD1	1578	(-)	ACGT
HEXMOTIFTAH3H4	1578	(+)	ACGTCA
ACGTATERD1	1578	(+)	ACGT
ASF1MOTIFCAMV	1579	(-)	TGACG
WBOXATNPR1	1580	(-)	TTGAC
WRKY71OS	1580	(-)	TGAC
TGTCACACMCUCUMISIN	1593	(-)	TGTCACA
SEBFCONSSTPR10A	1594	(-)	YTGTCWC
GTGANTG10	1594	(+)	GTGA
BIHD1OS	1595	(-)	TGTCA
WRKY71OS	1595	(+)	TGAC
CAATBOX1	1611	(+)	CAAT
NODCON2GM	1648	(+)	CTCTT
OSE2ROOTNODULE	1648	(+)	CTCTT
DOFCOREZM	1650	(-)	AAAG
CAATBOX1	1668	(-)	CAAT
CCAATBOX1	1668	(-)	CCAAT
GT1CONSENSUS	1671	(+)	GRWAAW
SITEIIATCYTC	1687	(-)	TGGGCY
MYB1AT	1693	(+)	WAACCA
CACTFTPPCA1	1697	(+)	YACT
CACTFTPPCA1	1702	(+)	YACT
DOFCOREZM	1704	(-)	AAAG
MARTBOX	1705	(+)	TTWTWTTWTT
POLLEN1LELAT52	1727	(+)	AGAAA
GT1CONSENSUS	1728	(+)	GRWAAW
GT1GMSCAM4	1728	(+)	GAAAAA
BOXLCOREDCPAL	1736	(+)	ACCWWCC
DOFCOREZM	1744	(+)	AAAG
CAREOSREP1	1753	(+)	CAACTC
GTGANTG10	1759	(-)	GTGA
EBOXBNNAPA	1762	(-)	CANNTG
MYCCONSENSUSAT	1762	(-)	CANNTG
EBOXBNNAPA	1762	(+)	CANNTG
MYCCONSENSUSAT	1762	(+)	CANNTG
CACTFTPPCA1	1764	(-)	YACT
GTGANTG10	1765	(+)	GTGA
WRKY71OS	1766	(+)	TGAC
WBOXNTERF3	1766	(+)	TGACY
MYB1AT	1773	(+)	WAACCA
EBOXBNNAPA	1777	(-)	CANNTG
MYCCONSENSUSAT	1777	(-)	CANNTG
EBOXBNNAPA	1777	(+)	CANNTG
MYCCONSENSUSAT	1777	(+)	CANNTG
CACTFTPPCA1	1777	(+)	YACT
SEF4MOTIFGM7S	1793	(-)	RTTTTTR
MYB1AT	1796	(+)	WAACCA
MYB2CONSENSUSAT	1802	(-)	YAACKG
MYBCOREATCYCB1	1802	(-)	AACGG
MYBCORE	1802	(+)	CNGTTR
EBOXBNNAPA	1808	(-)	CANNTG
MYCCONSENSUSAT	1808	(-)	CANNTG
EBOXBNNAPA	1808	(+)	CANNTG
MYCCONSENSUSAT	1808	(+)	CANNTG
EBOXBNNAPA	1815	(-)	CANNTG
DPBFCOREDCDC3	1815	(-)	ACACNNG
MYCCONSENSUSAT	1815	(-)	CANNTG
EBOXBNNAPA	1815	(+)	CANNTG
MYCCONSENSUSAT	1815	(+)	CANNTG
CACTFTPPCA1	1817	(-)	YACT
CAATBOX1	1823	(-)	CAAT
CACTFTPPCA1	1827	(-)	YACT
BIHD1OS	1834	(+)	TGTCA
WBOXATNPR1	1835	(-)	TTGAC
WRKY71OS	1835	(-)	TGAC
DPBFCOREDCDC3	1840	(-)	ACACNNG
ANAERO3CONSENSUS	1845	(-)	TCATCAC
GTGANTG10	1845	(+)	GTGA
WRKY71OS	1849	(+)	TGAC
WBOXNTERF3	1849	(+)	TGACY
CACTFTPPCA1	1859	(-)	YACT
CAATBOX1	1862	(-)	CAAT
CCAATBOX1	1862	(-)	CCAAT
REALPHALGLHCB21	1863	(-)	AACCAA
MYB1AT	1864	(-)	WAACCA
ARR1AT	1874	(+)	NGATT
CAATBOX1	1876	(-)	CAAT
CCAATBOX1	1876	(-)	CCAAT
GTGANTG10	1880	(+)	GTGA
ARR1AT	1881	(+)	NGATT
EECCRCAH1	1882	(+)	GANTTNC
TATABOX4	1904	(+)	TATATAA
CACTFTPPCA1	1910	(-)	YACT
CACTFTPPCA1	1928	(-)	YACT
CTRMCAMV35S	1933	(+)	TCTCTCTCT
NODCON2GM	1938	(+)	CTCTT
OSE2ROOTNODULE	1938	(+)	CTCTT
DOFCOREZM	1940	(-)	AAAG
POLLEN1LELAT52	1941	(-)	AGAAA
DPBFCOREDCDC3	1944	(-)	ACACNNG
GT1MOTIFPSRBCS	1947	(+)	KWGTGRWAAWRW
GTGANTG10	1949	(+)	GTGA
GT1CONSENSUS	1951	(+)	GRWAAW
GT1GMSCAM4	1951	(+)	GAAAAA
MARTBOX	1954	(-)	TTWTWTTWTT
MARARS	1955	(-)	WTTTATRTTTW
ROOTMOTIFTAPOX1	1957	(-)	ATATT
SEF4MOTIFGM7S	1961	(-)	RTTTTTR
MYB1AT	1964	(+)	WAACCA
REALPHALGLHCB21	1965	(+)	AACCAA
POLLEN1LELAT52	1970	(+)	AGAAA
DPBFCOREDCDC3	1975	(-)	ACACNNG
GTGANTG10	1980	(+)	GTGA
GATABOX	1984	(+)	GATA
IBOX	1984	(+)	GATAAG
IBOXCORE	1984	(+)	GATAA
IBOXCORENT	1984	(+)	GATAAGR
NODCON2GM	1987	(-)	CTCTT
OSE2ROOTNODULE	1987	(-)	CTCTT

## Sheet: PYL6
Factor or Site Name	Locus	Strand	Signal Sequence
POLLEN1LELAT52	8	(+)	AGAAA
GT1CONSENSUS	9	(+)	GRWAAW			412 Elements
GT1GMSCAM4	9	(+)	GAAAAA			89 Individual Elements			Elements	Frequency
RAV1AAT	15	(+)	CAACA						-10PEHVPSBD	2
POLASIG1	39	(-)	AATAAA						AACACOREOSGLUB1	2
CAATBOX1	56	(+)	CAAT						AMYBOX1	1
ROOTMOTIFTAPOX1	57	(-)	ATATT						ANAERO1CONSENSUS	2
ROOTMOTIFTAPOX1	60	(+)	ATATT						ANAERO2CONSENSUS	1
GATABOX	67	(+)	GATA						ANAERO4CONSENSUS	1
GT1CONSENSUS	67	(+)	GRWAAW						ARFAT	2
IBOXCORE	67	(+)	GATAA						ARR1AT	19
ROOTMOTIFTAPOX1	70	(-)	ATATT						ASF1MOTIFCAMV	1
SEF1MOTIF	73	(+)	ATATTTAWW						BIHD1OS	3
ROOTMOTIFTAPOX1	73	(+)	ATATT						BOXIINTPATPB	3
TATABOXOSPAL	74	(+)	TATTTAA						CAATBOX1	28
POLASIG2	76	(-)	AATTAAA						CACTFTPPCA1	32
POLASIG1	81	(-)	AATAAA						CANBNNAPA	1
SEF4MOTIFGM7S	86	(-)	RTTTTTR						CBFHV	3
ROOTMOTIFTAPOX1	90	(-)	ATATT						CGCGBOXAT	4
GATABOX	92	(-)	GATA						CIACADIANLELHC	2
CACTFTPPCA1	96	(-)	YACT						CPBCSPOR	1
POLASIG1	107	(+)	AATAAA						CURECORECR	8
ELRECOREPCRP1	116	(-)	TTGACC						D2GMAUX28	2
WBBOXPCWRKY1	116	(-)	TTTGACY						DOFCOREZM	23
WBOXNTERF3	116	(-)	TGACY						DPBFCOREDCDC3	3
WBOXATNPR1	117	(-)	TTGAC						DRE2COREZMRAB17	3
WRKY71OS	117	(-)	TGAC						DRECRTCOREAT	3
WBOXATNPR1	134	(+)	TTGAC						E2FCONSENSUS	1
ASF1MOTIFCAMV	135	(+)	TGACG						EBOXBNNAPA	10
WRKY71OS	135	(+)	TGAC						EECCRCAH1	3
POLLEN1LELAT52	143	(+)	AGAAA						ELRECOREPCRP1	1
GT1CONSENSUS	144	(+)	GRWAAW						ERELEE4	1
GT1GMSCAM4	144	(+)	GAAAAA						GAREAT	1
MARTBOX	145	(-)	TTWTWTTWTT						GATABOX	13
TATABOX5	147	(-)	TTATTT						GT1CONSENSUS	18
POLASIG1	148	(+)	AATAAA						GT1GMSCAM4	9
ROOTMOTIFTAPOX1	163	(-)	ATATT						GTGANTG10	9
MYBCOREATCYCB1	170	(+)	AACGG						IBOX	1
CACTFTPPCA1	179	(-)	YACT						IBOXCORE	4
ANAERO2CONSENSUS	182	(+)	AGCAGC						INRNTPSADB	5
EBOXBNNAPA	184	(-)	CANNTG						INTRONLOWER	2
MYCCONSENSUSAT	184	(-)	CANNTG						L1BOXATPDF1	1
EBOXBNNAPA	184	(+)	CANNTG						LEAFYATAG	1
MYCCONSENSUSAT	184	(+)	CANNTG						LTRE1HVBLT49	2
DOFCOREZM	190	(+)	AAAG						LTREATLTI78	2
CACTFTPPCA1	192	(-)	YACT						LTRECOREATCOR15	3
POLLEN1LELAT52	218	(+)	AGAAA						MARTBOX	1
GT1CONSENSUS	219	(+)	GRWAAW						MYB1AT	1
GT1GMSCAM4	219	(+)	GAAAAA						MYB26PS	1
DOFCOREZM	223	(+)	AAAG						MYB2AT	2
NODCON2GM	224	(-)	CTCTT						MYB2CONSENSUSAT	3
OSE2ROOTNODULE	224	(-)	CTCTT						MYBCORE	5
TATABOX3	230	(-)	TATTAAT						MYBCOREATCYCB1	5
POLASIG3	233	(+)	AATAAT						MYBGAHV	1
LTRE1HVBLT49	238	(-)	CCGAAA						MYBPZM	2
MYBCORE	241	(+)	CNGTTR						MYCCONSENSUSAT	10
MYBPZM	242	(-)	CCWACC						NODCON1GM	1
DRE2COREZMRAB17	252	(+)	ACCGAC						NODCON2GM	8
DRECRTCOREAT	252	(+)	RCCGAC						OSE1ROOTNODULE	1
CBFHV	252	(+)	RYCGAC						OSE2ROOTNODULE	8
LTRECOREATCOR15	253	(+)	CCGAC						POLASIG1	11
CCAATBOX1	257	(+)	CCAAT						POLASIG2	4
CAATBOX1	258	(+)	CAAT						POLASIG3	3
RHERPATEXPA7	267	(-)	KCACGW						POLLEN1LELAT52	12
SEBFCONSSTPR10A	269	(-)	YTGTCWC						PRECONSCRHSP70A	1
GTGANTG10	269	(+)	GTGA						QELEMENTZMZM13	1
BIHD1OS	270	(-)	TGTCA						RAV1AAT	3
WRKY71OS	270	(+)	TGAC						REALPHALGLHCB21	1
INTRONLOWER	280	(+)	TGCAGG						RHERPATEXPA7	1
INRNTPSADB	284	(-)	YTCANTYY						ROOTMOTIFTAPOX1	19
PREATPRODH	293	(-)	ACTCAT						RYREPEATBNNAPA	3
CACTFTPPCA1	296	(-)	YACT						RYREPEATGMGY2	1
GATABOX	315	(+)	GATA						RYREPEATLEGUMINBOX	1
CAATBOX1	323	(+)	CAAT						SEBFCONSSTPR10A	2
MYB26PS	329	(-)	GTTAGGTT						SEF1MOTIF	2
MYBPLANT	329	(+)	MACCWAMC						SEF4MOTIFGM7S	2
MYBCORE	333	(-)	CNGTTR						SORLIP2AT	2
MYB2AT	333	(+)	TAACTG						SP8BFIBSP8AIB	1
MYB2CONSENSUSAT	333	(+)	YAACKG						SURECOREATSULTR11	2
BIHD1OS	337	(+)	TGTCA						SV40COREENHAN	1
WBOXATNPR1	338	(-)	TTGAC						TAAAGSTKST1	4
WRKY71OS	338	(-)	TGAC						TATABOX2	2
ARR1AT	342	(+)	NGATT						TATABOX3	3
POLASIG2	345	(-)	AATTAAA						TATABOX4	3
GATABOX	357	(+)	GATA						TATABOX5	8
ROOTMOTIFTAPOX1	360	(+)	ATATT						TATABOXOSPAL	2
CAATBOX1	362	(-)	CAAT						TATAPVTRNALEU	2
-10PEHVPSBD	374	(-)	TATTCT						WBBOXPCWRKY1	1
POLLEN1LELAT52	380	(+)	AGAAA						WBOXATNPR1	4
CAATBOX1	386	(+)	CAAT						WBOXHVISO1	3
ROOTMOTIFTAPOX1	387	(-)	ATATT						WBOXNTERF3	7
ROOTMOTIFTAPOX1	388	(+)	ATATT						WRKY71OS	11
RYREPEATLEGUMINBOX	404	(-)	CATGCAY							409
RYREPEATGMGY2	404	(-)	CATGCAT
RYREPEATBNNAPA	405	(-)	CATGCA
ARR1AT	413	(+)	NGATT
CAATBOX1	415	(-)	CAAT
DOFCOREZM	419	(+)	AAAG
CCAATBOX1	429	(+)	CCAAT
CAATBOX1	430	(+)	CAAT
ERELEE4	432	(+)	AWTTCAAA
TATABOX5	449	(+)	TTATTT
MYBCOREATCYCB1	458	(-)	AACGG
GTGANTG10	463	(-)	GTGA
CACTFTPPCA1	467	(-)	YACT
CURECORECR	470	(-)	GTAC
CURECORECR	470	(+)	GTAC
CACTFTPPCA1	471	(+)	YACT
DOFCOREZM	473	(-)	AAAG
POLLEN1LELAT52	474	(-)	AGAAA
CPBCSPOR	477	(-)	TATTAG
ROOTMOTIFTAPOX1	479	(-)	ATATT
ROOTMOTIFTAPOX1	480	(+)	ATATT
CAATBOX1	482	(-)	CAAT
CACTFTPPCA1	488	(+)	YACT
TATABOX3	494	(-)	TATTAAT
ROOTMOTIFTAPOX1	497	(-)	ATATT
SEF1MOTIF	498	(+)	ATATTTAWW
ROOTMOTIFTAPOX1	498	(+)	ATATT
TATABOX2	500	(-)	TATAAAT
D2GMAUX28	500	(-)	ATTTATATAAAT
D2GMAUX28	500	(+)	ATTTATATAAAT
TATAPVTRNALEU	501	(+)	TTTATATA
TATABOX4	502	(-)	TATATAA
TATAPVTRNALEU	503	(-)	TTTATATA
TATABOX4	503	(+)	TATATAA
TATABOX2	505	(+)	TATAAAT
CAATBOX1	517	(+)	CAAT
POLLEN1LELAT52	524	(+)	AGAAA
EECCRCAH1	525	(-)	GANTTNC
DOFCOREZM	526	(+)	AAAG
CAATBOX1	536	(-)	CAAT
CACTFTPPCA1	552	(-)	YACT
POLASIG3	564	(-)	AATAAT
TATABOX5	565	(+)	TTATTT
LTRE1HVBLT49	568	(-)	CCGAAA
POLLEN1LELAT52	577	(-)	AGAAA
DOFCOREZM	583	(-)	AAAG
TAAAGSTKST1	583	(-)	TAAAG
POLASIG1	584	(-)	AATAAA
TATABOX5	585	(+)	TTATTT
CACTFTPPCA1	594	(+)	YACT
CURECORECR	612	(-)	GTAC
CURECORECR	612	(+)	GTAC
CACTFTPPCA1	616	(+)	YACT
DOFCOREZM	621	(+)	AAAG
CACTFTPPCA1	623	(-)	YACT
CACTFTPPCA1	630	(+)	YACT
WBOXHVISO1	653	(-)	TGACT
WBOXNTERF3	653	(-)	TGACY
WRKY71OS	654	(-)	TGAC
TATABOX4	658	(+)	TATATAA
ROOTMOTIFTAPOX1	663	(-)	ATATT
GATABOX	665	(-)	GATA
WBOXHVISO1	679	(-)	TGACT
WBOXNTERF3	679	(-)	TGACY
WRKY71OS	680	(-)	TGAC
GTGANTG10	681	(-)	GTGA
CAATBOX1	688	(+)	CAAT
POLASIG1	692	(-)	AATAAA
GT1CONSENSUS	699	(+)	GRWAAW
GT1GMSCAM4	699	(+)	GAAAAA
WBOXHVISO1	710	(-)	TGACT
WBOXNTERF3	710	(-)	TGACY
WRKY71OS	711	(-)	TGAC
GTGANTG10	712	(-)	GTGA
ANAERO1CONSENSUS	716	(+)	AAACAAA
CAATBOX1	729	(-)	CAAT
DOFCOREZM	736	(+)	AAAG
CACTFTPPCA1	753	(-)	YACT
CACTFTPPCA1	759	(+)	YACT
CACTFTPPCA1	787	(-)	YACT
POLASIG3	790	(-)	AATAAT
TATABOX5	791	(+)	TTATTT
CACTFTPPCA1	797	(+)	YACT
NODCON2GM	804	(+)	CTCTT
OSE2ROOTNODULE	804	(+)	CTCTT
IBOXCORENT	805	(-)	GATAAGR
IBOX	806	(-)	GATAAG
IBOXCORE	807	(-)	GATAA
GATABOX	808	(-)	GATA
INRNTPSADB	815	(-)	YTCANTYY
ARR1AT	825	(+)	NGATT
CIACADIANLELHC	826	(-)	CAANNNNATC
E2FCONSENSUS	832	(+)	WTTSSCSS
MYBCORE	842	(-)	CNGTTR
MYB2AT	842	(+)	TAACTG
MYB2CONSENSUSAT	842	(+)	YAACKG
DOFCOREZM	848	(+)	AAAG
NODCON2GM	849	(-)	CTCTT
OSE2ROOTNODULE	849	(-)	CTCTT
QELEMENTZMZM13	852	(+)	AGGTCA
WBOXNTERF3	853	(-)	TGACY
WRKY71OS	854	(-)	TGAC
CCAATBOX1	859	(+)	CCAAT
LEAFYATAG	859	(+)	CCAATGT
CAATBOX1	860	(+)	CAAT
GATABOX	872	(+)	GATA
BOXIINTPATPB	873	(+)	ATAGAA
POLLEN1LELAT52	875	(+)	AGAAA
GT1CONSENSUS	876	(+)	GRWAAW
GT1GMSCAM4	876	(+)	GAAAAA
INRNTPSADB	881	(-)	YTCANTYY
ARR1AT	891	(+)	NGATT
CACTFTPPCA1	897	(-)	YACT
GTGANTG10	898	(+)	GTGA
GATABOX	913	(+)	GATA
AMYBOX1	923	(+)	TAACARA
MYBGAHV	923	(+)	TAACAAA
GAREAT	923	(+)	TAACAAR
AACACOREOSGLUB1	924	(+)	AACAAAC
-10PEHVPSBD	931	(+)	TATTCT
RAV1AAT	941	(+)	CAACA
POLLEN1LELAT52	953	(-)	AGAAA
BOXIINTPATPB	954	(-)	ATAGAA
GATABOX	959	(-)	GATA
L1BOXATPDF1	966	(+)	TAAATGYA
TAAAGSTKST1	977	(+)	TAAAG
DOFCOREZM	978	(+)	AAAG
CAATBOX1	983	(-)	CAAT
EBOXBNNAPA	991	(-)	CANNTG
MYCCONSENSUSAT	991	(-)	CANNTG
EBOXBNNAPA	991	(+)	CANNTG
MYCCONSENSUSAT	991	(+)	CANNTG
ARR1AT	995	(+)	NGATT
POLLEN1LELAT52	998	(-)	AGAAA
WBOXATNPR1	1006	(+)	TTGAC
BIHD1OS	1007	(-)	TGTCA
WRKY71OS	1007	(+)	TGAC
CAATBOX1	1018	(-)	CAAT
GATABOX	1021	(+)	GATA
ROOTMOTIFTAPOX1	1022	(+)	ATATT
SV40COREENHAN	1032	(-)	GTGGWWHG
CACTFTPPCA1	1037	(+)	YACT
GT1CONSENSUS	1042	(+)	GRWAAW
GT1CONSENSUS	1043	(+)	GRWAAW
ROOTMOTIFTAPOX1	1046	(-)	ATATT
INTRONLOWER	1053	(-)	TGCAGG
EBOXBNNAPA	1057	(-)	CANNTG
MYCCONSENSUSAT	1057	(-)	CANNTG
EBOXBNNAPA	1057	(+)	CANNTG
MYCCONSENSUSAT	1057	(+)	CANNTG
NODCON2GM	1063	(-)	CTCTT
OSE2ROOTNODULE	1063	(-)	CTCTT
CGCGBOXAT	1072	(-)	VCGCGB
CGCGBOXAT	1072	(+)	VCGCGB
CCAATBOX1	1078	(+)	CCAAT
CAATBOX1	1079	(+)	CAAT
ARR1AT	1080	(-)	NGATT
GTGANTG10	1082	(-)	GTGA
MYB2CONSENSUSAT	1085	(-)	YAACKG
MYBCOREATCYCB1	1085	(-)	AACGG
MYBCORE	1085	(+)	CNGTTR
CGCGBOXAT	1096	(-)	VCGCGB
CGCGBOXAT	1096	(+)	VCGCGB
LTREATLTI78	1119	(+)	ACCGACA
DRE2COREZMRAB17	1119	(+)	ACCGAC
DRECRTCOREAT	1119	(+)	RCCGAC
CBFHV	1119	(+)	RYCGAC
LTRECOREATCOR15	1120	(+)	CCGAC
DOFCOREZM	1138	(+)	AAAG
CACTFTPPCA1	1149	(+)	YACT
CACTFTPPCA1	1158	(+)	YACT
CACTFTPPCA1	1173	(+)	YACT
GATABOX	1179	(+)	GATA
TATABOX5	1185	(-)	TTATTT
POLASIG1	1186	(+)	AATAAA
SEF4MOTIFGM7S	1188	(-)	RTTTTTR
EBOXBNNAPA	1220	(-)	CANNTG
MYCCONSENSUSAT	1220	(-)	CANNTG
EBOXBNNAPA	1220	(+)	CANNTG
MYCCONSENSUSAT	1220	(+)	CANNTG
POLASIG1	1233	(-)	AATAAA
TATABOX3	1235	(+)	TATTAAT
WRKY71OS	1241	(+)	TGAC
WBOXNTERF3	1241	(+)	TGACY
DOFCOREZM	1246	(-)	AAAG
POLASIG1	1251	(+)	AATAAA
MYB1AT	1254	(+)	WAACCA
REALPHALGLHCB21	1255	(+)	AACCAA
DOFCOREZM	1259	(+)	AAAG
LTREATLTI78	1267	(+)	ACCGACA
DRE2COREZMRAB17	1267	(+)	ACCGAC
DRECRTCOREAT	1267	(+)	RCCGAC
CBFHV	1267	(+)	RYCGAC
LTRECOREATCOR15	1268	(+)	CCGAC
PRECONSCRHSP70A	1268	(+)	SCGAYNRNNNNNNNNNNNNNNNHD
CAATBOX1	1272	(+)	CAAT
SORLIP2AT	1278	(-)	GGGCC
DOFCOREZM	1284	(-)	AAAG
ARR1AT	1287	(+)	NGATT
DOFCOREZM	1293	(+)	AAAG
GT1CONSENSUS	1296	(+)	GRWAAW
EECCRCAH1	1297	(-)	GANTTNC
TAAAGSTKST1	1314	(+)	TAAAG
DOFCOREZM	1315	(+)	AAAG
ARR1AT	1318	(+)	NGATT
POLASIG2	1321	(-)	AATTAAA
GT1CONSENSUS	1338	(-)	GRWAAW
GT1GMSCAM4	1338	(-)	GAAAAA
GT1CONSENSUS	1339	(-)	GRWAAW
DOFCOREZM	1354	(-)	AAAG
ARR1AT	1359	(-)	NGATT
DOFCOREZM	1363	(+)	AAAG
INRNTPSADB	1366	(-)	YTCANTYY
ARR1AT	1372	(-)	NGATT
ARR1AT	1382	(-)	NGATT
ARFAT	1405	(+)	TGTCTC
SURECOREATSULTR11	1406	(-)	GAGAC
NODCON2GM	1408	(+)	CTCTT
OSE2ROOTNODULE	1408	(+)	CTCTT
RYREPEATBNNAPA	1415	(+)	CATGCA
GT1CONSENSUS	1430	(+)	GRWAAW
ARR1AT	1464	(-)	NGATT
DOFCOREZM	1468	(-)	AAAG
DOFCOREZM	1476	(-)	AAAG
POLLEN1LELAT52	1477	(-)	AGAAA
DPBFCOREDCDC3	1495	(-)	ACACNNG
GT1CONSENSUS	1501	(-)	GRWAAW
GT1GMSCAM4	1501	(-)	GAAAAA
GT1CONSENSUS	1502	(-)	GRWAAW
CAATBOX1	1515	(+)	CAAT
ARR1AT	1516	(-)	NGATT
MYBCOREATCYCB1	1521	(+)	AACGG
WBOXNTERF3	1524	(-)	TGACY
WRKY71OS	1525	(-)	TGAC
ANAERO4CONSENSUS	1536	(+)	GTTTHGCAA
CAATBOX1	1542	(+)	CAAT
ARR1AT	1543	(-)	NGATT
DPBFCOREDCDC3	1556	(+)	ACACNNG
EBOXBNNAPA	1557	(-)	CANNTG
MYCCONSENSUSAT	1557	(-)	CANNTG
EBOXBNNAPA	1557	(+)	CANNTG
MYCCONSENSUSAT	1557	(+)	CANNTG
CACTFTPPCA1	1557	(+)	YACT
GATABOX	1569	(-)	GATA
ARR1AT	1575	(-)	NGATT
ROOTMOTIFTAPOX1	1581	(+)	ATATT
GT1CONSENSUS	1584	(-)	GRWAAW
GT1GMSCAM4	1584	(-)	GAAAAA
GT1CONSENSUS	1585	(-)	GRWAAW
MYBCOREATCYCB1	1598	(-)	AACGG
GT1CONSENSUS	1602	(-)	GRWAAW
GT1GMSCAM4	1602	(-)	GAAAAA
INRNTPSADB	1605	(+)	YTCANTYY
ARR1AT	1615	(+)	NGATT
DOFCOREZM	1621	(+)	AAAG
SORLIP2AT	1626	(+)	GGGCC
SP8BFIBSP8AIB	1637	(-)	ACTGTGTA
CACTFTPPCA1	1642	(-)	YACT
GTGANTG10	1643	(+)	GTGA
CACTFTPPCA1	1650	(-)	YACT
CAATBOX1	1653	(-)	CAAT
CACTFTPPCA1	1663	(-)	YACT
CURECORECR	1664	(-)	GTAC
CURECORECR	1664	(+)	GTAC
CACTFTPPCA1	1668	(+)	YACT
ARR1AT	1680	(-)	NGATT
ANAERO1CONSENSUS	1684	(+)	AAACAAA
AACACOREOSGLUB1	1685	(+)	AACAAAC
RYREPEATBNNAPA	1703	(+)	CATGCA
CCAATBOX1	1715	(+)	CCAAT
CAATBOX1	1716	(+)	CAAT
GT1CONSENSUS	1731	(-)	GRWAAW
IBOXCORE	1732	(-)	GATAA
GATABOX	1733	(-)	GATA
CCAATBOX1	1755	(+)	CCAAT
CAATBOX1	1756	(+)	CAAT
POLASIG2	1757	(+)	AATTAAA
TATABOXOSPAL	1759	(-)	TATTTAA
TATABOX5	1761	(-)	TTATTT
POLASIG1	1762	(+)	AATAAA
ARR1AT	1766	(-)	NGATT
DOFCOREZM	1771	(+)	AAAG
NODCON1GM	1771	(+)	AAAGAT
OSE1ROOTNODULE	1771	(+)	AAAGAT
GTGANTG10	1776	(-)	GTGA
ROOTMOTIFTAPOX1	1787	(+)	ATATT
NTBBF1ARROLB	1791	(-)	ACTTTA
TAAAGSTKST1	1791	(+)	TAAAG
DOFCOREZM	1792	(+)	AAAG
CACTFTPPCA1	1794	(-)	YACT
DPBFCOREDCDC3	1801	(+)	ACACNNG
CACTFTPPCA1	1806	(-)	YACT
CACTFTPPCA1	1809	(-)	YACT
ARR1AT	1812	(+)	NGATT
CIACADIANLELHC	1813	(-)	CAANNNNATC
POLASIG1	1815	(-)	AATAAA
TATABOX5	1816	(+)	TTATTT
MYBCORE	1823	(-)	CNGTTR
RAV1AAT	1823	(+)	CAACA
CACTFTPPCA1	1827	(-)	YACT
CURECORECR	1828	(-)	GTAC
CURECORECR	1828	(+)	GTAC
CACTFTPPCA1	1837	(-)	YACT
GTGANTG10	1860	(-)	GTGA
CACTFTPPCA1	1861	(+)	YACT
ROOTMOTIFTAPOX1	1869	(-)	ATATT
NODCON2GM	1882	(+)	CTCTT
OSE2ROOTNODULE	1882	(+)	CTCTT
NODCON2GM	1897	(+)	CTCTT
OSE2ROOTNODULE	1897	(+)	CTCTT
MYBPZM	1904	(+)	CCWACC
BOXIINTPATPB	1923	(+)	ATAGAA
POLLEN1LELAT52	1925	(+)	AGAAA
EECCRCAH1	1926	(-)	GANTTNC
CANBNNAPA	1936	(+)	CNAACAC
NODCON2GM	1955	(-)	CTCTT
OSE2ROOTNODULE	1955	(-)	CTCTT
ARFAT	1980	(-)	TGTCTC
SEBFCONSSTPR10A	1980	(-)	YTGTCWC
SURECOREATSULTR11	1980	(+)	GAGAC

## Sheet: PYL7
Factor or Site Name	Locus	Strand	Signal Sequence
DPBFCOREDCDC3	6	(+)	ACACNNG	464 Elements
EBOXBNNAPA	7	(-)	CANNTG	92 Individual Elements			Elements	Frequency
MYCCONSENSUSAT	7	(-)	CANNTG				2SSEEDPROTBANAPA	1
EBOXBNNAPA	7	(+)	CANNTG				-300ELEMENT	2
MYCCONSENSUSAT	7	(+)	CANNTG				ABRELATERD1	3
CACTFTPPCA1	7	(+)	YACT				ACGTABOX	2
TATABOXOSPAL	15	(+)	TATTTAA				ACGTATERD1	10
TATABOXOSPAL	18	(-)	TATTTAA				AMYBOX1	1
TATABOX5	20	(-)	TTATTT				ANAERO1CONSENSUS	1
POLASIG3	21	(+)	AATAAT				ANAERO2CONSENSUS	3
CURECORECR	27	(-)	GTAC				ARR1AT	16
CURECORECR	27	(+)	GTAC				ASF1MOTIFCAMV	1
RYREPEATLEGUMINBOX	37	(-)	CATGCAY				AUXREPSIAA4	1
RYREPEATGMGY2	37	(-)	CATGCAT				BIHD1OS	4
RYREPEATBNNAPA	38	(-)	CATGCA				CAATBOX1	32
NODCON2GM	47	(+)	CTCTT				CACTFTPPCA1	28
OSE2ROOTNODULE	47	(+)	CTCTT				CANBNNAPA	2
IBOXCORENT	48	(-)	GATAAGR				CARGCW8GAT	2
IBOX	49	(-)	GATAAG				CGACGOSAMY3	1
IBOXCORE	50	(-)	GATAA				CPBCSPOR	2
GATABOX	51	(-)	GATA				CURECORECR	14
GTGANTG10	53	(-)	GTGA				DOFCOREZM	31
EECCRCAH1	58	(+)	GANTTNC				DPBFCOREDCDC3	2
DOFCOREZM	72	(-)	AAAG				EBOXBNNAPA	18
ERELEE4	73	(-)	AWTTCAAA				EECCRCAH1	3
CAATBOX1	81	(+)	CAAT				ELRECOREPCRP1	2
ROOTMOTIFTAPOX1	82	(-)	ATATT				ERELEE4	1
CACTFTPPCA1	90	(+)	YACT				GAREAT	1
TATABOX5	93	(+)	TTATTT				GATABOX	12
ARR1AT	98	(+)	NGATT				GT1CONSENSUS	16
POLASIG1	101	(-)	AATAAA				GT1CORE	4
CAATBOX1	104	(-)	CAAT				GT1GMSCAM4	7
GT1CORE	110	(-)	GGTTAA				GTGANTG10	16
MYB1AT	111	(+)	WAACCA				HBOXCONSENSUSPVCHS	1
CAATBOX1	122	(+)	CAAT				HDZIP2ATATHB2	1
ROOTMOTIFTAPOX1	123	(-)	ATATT				IBOX	1
BIHD1OS	127	(+)	TGTCA				IBOXCORE	4
WBOXATNPR1	128	(-)	TTGAC				IBOXCORENT	1
WRKY71OS	128	(-)	TGAC				INRNTPSADB	3
CAATBOX1	147	(-)	CAAT				INTRONLOWER	2
CANBNNAPA	160	(+)	CNAACAC				LEAFYATAG	1
RAV1AAT	161	(+)	CAACA				LTRE1HVBLT49	1
CACTFTPPCA1	164	(+)	YACT				MARTBOX	1
CACTFTPPCA1	167	(+)	YACT				MYB1AT	3
TBOXATGAPB	168	(+)	ACTTTG				MYB26PS	1
DOFCOREZM	169	(-)	AAAG				MYB2AT	1
POLLEN1LELAT52	182	(+)	AGAAA				MYB2CONSENSUSAT	5
GT1CONSENSUS	183	(+)	GRWAAW				MYBCORE	13
GT1GMSCAM4	183	(+)	GAAAAA				MYBCOREATCYCB1	1
SORLIP1AT	195	(-)	GCCAC				MYBGAHV	1
ARR1AT	203	(+)	NGATT				MYBPLANT	1
DOFCOREZM	218	(+)	AAAG				MYBPZM	3
POLLEN1LELAT52	220	(+)	AGAAA				MYBST1	3
ROOTMOTIFTAPOX1	230	(-)	ATATT				MYCATERD1	2
CACTFTPPCA1	243	(-)	YACT				MYCATRD22	2
CURECORECR	244	(-)	GTAC				MYCCONSENSUSAT	18
CURECORECR	244	(+)	GTAC				NODCON1GM	2
PRECONSCRHSP70A	248	(+)	SCGAYNRNNNNNNNNNNNNNNNHD				NODCON2GM	11
GATABOX	250	(+)	GATA				NTBBF1ARROLB	2
CACTFTPPCA1	253	(-)	YACT				OSE1ROOTNODULE	2
NODCON2GM	282	(-)	CTCTT				OSE2ROOTNODULE	11
OSE2ROOTNODULE	282	(-)	CTCTT				PALBOXAPC	1
PALBOXAPC	286	(-)	CCGTCC				POLASIG1	4
ACGTATERD1	301	(-)	ACGT				POLASIG3	4
RHERPATEXPA7	301	(-)	KCACGW				POLLEN1LELAT52	15
ABRELATERD1	301	(+)	ACGTG				PRECONSCRHSP70A	2
ACGTATERD1	301	(+)	ACGT				PROXBBNNAPA	1
MYBPZM	311	(+)	CCWACC				PYRIMIDINEBOXHVEPB1	2
HBOXCONSENSUSPVCHS	311	(+)	CCTACCNNNNNNNCT				PYRIMIDINEBOXOSRAMY1A	3
NODCON2GM	322	(+)	CTCTT				RAV1AAT	11
OSE2ROOTNODULE	322	(+)	CTCTT				RBCSCONSENSUS	3
DOFCOREZM	331	(+)	AAAG				REALPHALGLHCB21	1
MYBCORE	338	(-)	CNGTTR				RHERPATEXPA7	3
RAV1AAT	338	(+)	CAACA				ROOTMOTIFTAPOX1	13
WBOXHVISO1	342	(-)	TGACT				RYREPEATBNNAPA	2
WBOXNTERF3	342	(-)	TGACY				RYREPEATGMGY2	1
WBOXNTCHN48	342	(-)	CTGACY				RYREPEATLEGUMINBOX	2
WRKY71OS	343	(-)	TGAC				SEF3MOTIFGM	1
SV40COREENHAN	352	(-)	GTGGWWHG				SEF4MOTIFGM7S	5
DOFCOREZM	352	(-)	AAAG				SORLIP1AT	3
DOFCOREZM	360	(+)	AAAG				SREATMSD	2
CACTFTPPCA1	375	(-)	YACT				SURECOREATSULTR11	2
SORLIP1AT	376	(-)	GCCAC				SV40COREENHAN	2
GTGANTG10	391	(-)	GTGA				TAAAGSTKST1	4
GTGANTG10	396	(+)	GTGA				TATABOX4	2
EBOXBNNAPA	430	(-)	CANNTG				TATABOX5	5
MYCATRD22	430	(-)	CACATG				TATABOXOSPAL	3
MYCCONSENSUSAT	430	(-)	CANNTG				TBOXATGAPB	2
EBOXBNNAPA	430	(+)	CANNTG				WBBOXPCWRKY1	2
MYCCONSENSUSAT	430	(+)	CANNTG				WBOXATNPR1	5
MYCATERD1	430	(+)	CATGTG				WBOXHVISO1	3
SURECOREATSULTR11	437	(-)	GAGAC				WBOXNTCHN48	1
RYREPEATLEGUMINBOX	456	(+)	CATGCAY				WBOXNTERF3	6
RYREPEATBNNAPA	456	(+)	CATGCA				WRKY71OS	11
GTGANTG10	465	(-)	GTGA					464
CACTFTPPCA1	466	(+)	YACT
GTGANTG10	471	(+)	GTGA
ARR1AT	472	(+)	NGATT
SEF3MOTIFGM	483	(-)	AACCCA
HDZIP2ATATHB2	491	(+)	TAATMATTA
POLASIG3	492	(+)	AATAAT
POLASIG2	510	(+)	AATTAAA
TATABOXOSPAL	512	(-)	TATTTAA
TATABOX5	514	(-)	TTATTT
CPBCSPOR	520	(-)	TATTAG
POLASIG1	522	(+)	AATAAA
ARR1AT	526	(-)	NGATT
EBOXBNNAPA	529	(-)	CANNTG
MYCCONSENSUSAT	529	(-)	CANNTG
MYB2CONSENSUSAT	529	(-)	YAACKG
EBOXBNNAPA	529	(+)	CANNTG
MYBCORE	529	(+)	CNGTTR
MYCCONSENSUSAT	529	(+)	CANNTG
CAATBOX1	542	(-)	CAAT
CCAATBOX1	542	(-)	CCAAT
RAV1AAT	553	(-)	CAACA
GATABOX	582	(+)	GATA
PRECONSCRHSP70A	583	(-)	SCGAYNRNNNNNNNNNNNNNNNHD
CACTFTPPCA1	597	(+)	YACT
DOFCOREZM	611	(+)	AAAG
POLLEN1LELAT52	613	(+)	AGAAA
GT1CONSENSUS	614	(+)	GRWAAW
GT1GMSCAM4	614	(+)	GAAAAA
CGACGOSAMY3	620	(+)	CGACG
ACGTATERD1	622	(-)	ACGT
RHERPATEXPA7	622	(-)	KCACGW
ABRELATERD1	622	(+)	ACGTG
ACGTATERD1	622	(+)	ACGT
CACTFTPPCA1	628	(+)	YACT
CURECORECR	634	(-)	GTAC
CURECORECR	634	(+)	GTAC
RAV1AAT	639	(-)	CAACA
ACGTATERD1	647	(-)	ACGT
ACGTATERD1	647	(+)	ACGT
CCAATBOX1	652	(+)	CCAAT
CARGCW8GAT	653	(-)	CWWWWWWWWG
CAATBOX1	653	(+)	CAAT
CARGCW8GAT	653	(+)	CWWWWWWWWG
ROOTMOTIFTAPOX1	654	(-)	ATATT
NTBBF1ARROLB	658	(-)	ACTTTA
TAAAGSTKST1	658	(+)	TAAAG
DOFCOREZM	659	(+)	AAAG
WBOXHVISO1	661	(-)	TGACT
WBOXNTERF3	661	(-)	TGACY
WBOXATNPR1	662	(-)	TTGAC
WRKY71OS	662	(-)	TGAC
CAATBOX1	664	(+)	CAAT
ROOTMOTIFTAPOX1	665	(-)	ATATT
ROOTMOTIFTAPOX1	666	(+)	ATATT
CAATBOX1	668	(-)	CAAT
NODCON1GM	672	(-)	AAAGAT
OSE1ROOTNODULE	672	(-)	AAAGAT
DOFCOREZM	674	(-)	AAAG
TAAAGSTKST1	674	(-)	TAAAG
GT1CONSENSUS	675	(-)	GRWAAW
PYRIMIDINEBOXOSRAMY1A	679	(+)	CCTTTT
DOFCOREZM	680	(-)	AAAG
POLLEN1LELAT52	688	(+)	AGAAA
DOFCOREZM	690	(+)	AAAG
NODCON2GM	691	(-)	CTCTT
OSE2ROOTNODULE	691	(-)	CTCTT
POLLEN1LELAT52	694	(+)	AGAAA
GATABOX	705	(+)	GATA
GT1CONSENSUS	705	(+)	GRWAAW
IBOXCORE	705	(+)	GATAA
BIHD1OS	710	(+)	TGTCA
WRKY71OS	711	(-)	TGAC
INRNTPSADB	718	(-)	YTCANTYY
CAATBOX1	729	(+)	CAAT
-300ELEMENT	731	(-)	TGHAAARK
GT1CONSENSUS	732	(-)	GRWAAW
GT1GMSCAM4	732	(-)	GAAAAA
INRNTPSADB	735	(+)	YTCANTYY
CURECORECR	744	(-)	GTAC
CURECORECR	744	(+)	GTAC
ACGTABOX	745	(-)	TACGTA
ACGTABOX	745	(+)	TACGTA
ACGTATERD1	746	(-)	ACGT
ACGTATERD1	746	(+)	ACGT
INTRONLOWER	752	(-)	TGCAGG
CACTFTPPCA1	756	(+)	YACT
INTRONLOWER	765	(-)	TGCAGG
ARR1AT	777	(+)	NGATT
LTRE1HVBLT49	792	(+)	CCGAAA
CAATBOX1	815	(+)	CAAT
WBOXATNPR1	833	(+)	TTGAC
BIHD1OS	834	(-)	TGTCA
WRKY71OS	834	(+)	TGAC
CACTFTPPCA1	837	(+)	YACT
NTBBF1ARROLB	838	(+)	ACTTTA
DOFCOREZM	839	(-)	AAAG
TAAAGSTKST1	839	(-)	TAAAG
GTGANTG10	850	(+)	GTGA
NODCON2GM	858	(-)	CTCTT
OSE2ROOTNODULE	858	(-)	CTCTT
MYBPZM	865	(-)	CCWACC
ROOTMOTIFTAPOX1	874	(+)	ATATT
PYRIMIDINEBOXHVEPB1	881	(-)	TTTTTTCC
GT1CONSENSUS	881	(+)	GRWAAW
GT1CONSENSUS	882	(+)	GRWAAW
GT1GMSCAM4	882	(+)	GAAAAA
DOFCOREZM	887	(+)	AAAG
CACTFTPPCA1	889	(-)	YACT
CACTFTPPCA1	893	(-)	YACT
CURECORECR	906	(-)	GTAC
CURECORECR	906	(+)	GTAC
CACTFTPPCA1	907	(+)	YACT
PYRIMIDINEBOXOSRAMY1A	919	(-)	CCTTTT
DOFCOREZM	920	(+)	AAAG
ARR1AT	939	(+)	NGATT
GTGANTG10	943	(-)	GTGA
GATABOX	950	(-)	GATA
GTGANTG10	952	(-)	GTGA
-300ELEMENT	960	(-)	TGHAAARK
PYRIMIDINEBOXOSRAMY1A	960	(+)	CCTTTT
DOFCOREZM	961	(-)	AAAG
SEF4MOTIFGM7S	972	(-)	RTTTTTR
MARTBOX	973	(-)	TTWTWTTWTT
TATABOX5	975	(-)	TTATTT
POLASIG1	976	(+)	AATAAA
DOFCOREZM	980	(+)	AAAG
POLLEN1LELAT52	982	(+)	AGAAA
ROOTMOTIFTAPOX1	985	(-)	ATATT
ROOTMOTIFTAPOX1	986	(+)	ATATT
POLLEN1LELAT52	989	(-)	AGAAA
DOFCOREZM	1001	(-)	AAAG
DOFCOREZM	1024	(+)	AAAG
DOFCOREZM	1028	(-)	AAAG
POLLEN1LELAT52	1030	(-)	AGAAA
CACTFTPPCA1	1034	(+)	YACT
TBOXATGAPB	1035	(+)	ACTTTG
DOFCOREZM	1036	(-)	AAAG
2SSEEDPROTBANAPA	1046	(+)	CAAACAC
CANBNNAPA	1046	(+)	CNAACAC
PROXBBNNAPA	1046	(+)	CAAACACC
RAV1AAT	1054	(+)	CAACA
EBOXBNNAPA	1057	(-)	CANNTG
MYBCORE	1057	(-)	CNGTTR
MYCCONSENSUSAT	1057	(-)	CANNTG
EBOXBNNAPA	1057	(+)	CANNTG
MYCCONSENSUSAT	1057	(+)	CANNTG
MYB2CONSENSUSAT	1057	(+)	YAACKG
RBCSCONSENSUS	1067	(-)	AATCCAA
ARR1AT	1069	(+)	NGATT
CAATBOX1	1071	(-)	CAAT
CCAATBOX1	1071	(-)	CCAAT
RBCSCONSENSUS	1072	(-)	AATCCAA
ARR1AT	1074	(+)	NGATT
MYB26PS	1081	(-)	GTTAGGTT
MYBPLANT	1081	(+)	MACCWAMC
AMYBOX1	1085	(+)	TAACARA
MYBGAHV	1085	(+)	TAACAAA
GAREAT	1085	(+)	TAACAAR
DOFCOREZM	1092	(+)	AAAG
CAATBOX1	1110	(+)	CAAT
ELRECOREPCRP1	1114	(-)	TTGACC
WBBOXPCWRKY1	1114	(-)	TTTGACY
WBOXNTERF3	1114	(-)	TGACY
WBOXATNPR1	1115	(-)	TTGAC
WRKY71OS	1115	(-)	TGAC
ARR1AT	1123	(+)	NGATT
CACTFTPPCA1	1131	(-)	YACT
DOFCOREZM	1140	(+)	AAAG
CACTFTPPCA1	1142	(-)	YACT
ARR1AT	1145	(-)	NGATT
GATABOX	1160	(-)	GATA
GTGANTG10	1164	(-)	GTGA
EBOXBNNAPA	1165	(-)	CANNTG
MYCCONSENSUSAT	1165	(-)	CANNTG
MYCATERD1	1165	(-)	CATGTG
EBOXBNNAPA	1165	(+)	CANNTG
MYCATRD22	1165	(+)	CACATG
MYCCONSENSUSAT	1165	(+)	CANNTG
DOFCOREZM	1172	(-)	AAAG
TAAAGSTKST1	1172	(-)	TAAAG
GATABOX	1183	(-)	GATA
ROOTMOTIFTAPOX1	1198	(-)	ATATT
ROOTMOTIFTAPOX1	1199	(+)	ATATT
WBBOXPCWRKY1	1202	(+)	TTTGACY
ELRECOREPCRP1	1203	(+)	TTGACC
WBOXATNPR1	1203	(+)	TTGAC
WRKY71OS	1204	(+)	TGAC
WBOXNTERF3	1204	(+)	TGACY
EBOXBNNAPA	1208	(-)	CANNTG
MYCCONSENSUSAT	1208	(-)	CANNTG
MYB2CONSENSUSAT	1208	(-)	YAACKG
EBOXBNNAPA	1208	(+)	CANNTG
MYBCORE	1208	(+)	CNGTTR
MYCCONSENSUSAT	1208	(+)	CANNTG
POLLEN1LELAT52	1221	(+)	AGAAA
GT1CONSENSUS	1222	(+)	GRWAAW
GT1GMSCAM4	1222	(+)	GAAAAA
RAV1AAT	1229	(+)	CAACA
LEAFYATAG	1231	(-)	CCAATGT
CAATBOX1	1233	(-)	CAAT
CCAATBOX1	1233	(-)	CCAAT
RBCSCONSENSUS	1234	(-)	AATCCAA
ARR1AT	1236	(+)	NGATT
EECCRCAH1	1237	(+)	GANTTNC
GT1CONSENSUS	1238	(-)	GRWAAW
GTGANTG10	1242	(-)	GTGA
SREATMSD	1249	(-)	TTATCC
MYBST1	1249	(+)	GGATA
GATABOX	1250	(+)	GATA
GT1CONSENSUS	1250	(+)	GRWAAW
IBOXCORE	1250	(+)	GATAA
SEF4MOTIFGM7S	1264	(+)	RTTTTTR
NODCON2GM	1272	(+)	CTCTT
OSE2ROOTNODULE	1272	(+)	CTCTT
SREATMSD	1303	(-)	TTATCC
MYBST1	1303	(+)	GGATA
GATABOX	1304	(+)	GATA
GT1CONSENSUS	1304	(+)	GRWAAW
IBOXCORE	1304	(+)	GATAA
SEF4MOTIFGM7S	1317	(+)	RTTTTTR
GT1CORE	1329	(-)	GGTTAA
MYBCORE	1335	(+)	CNGTTR
SEF4MOTIFGM7S	1344	(-)	RTTTTTR
MYB1AT	1347	(+)	WAACCA
MYB2AT	1351	(-)	TAACTG
MYB2CONSENSUSAT	1351	(-)	YAACKG
MYBCORE	1351	(+)	CNGTTR
CACTFTPPCA1	1363	(+)	YACT
CAATBOX1	1373	(-)	CAAT
CCAATBOX1	1373	(-)	CCAAT
GT1CONSENSUS	1379	(-)	GRWAAW
POLLEN1LELAT52	1381	(-)	AGAAA
DOFCOREZM	1384	(-)	AAAG
ARR1AT	1391	(+)	NGATT
GT1CONSENSUS	1394	(-)	GRWAAW
GT1GMSCAM4	1394	(-)	GAAAAA
GT1CONSENSUS	1395	(-)	GRWAAW
RAV1AAT	1403	(+)	CAACA
CACTFTPPCA1	1408	(+)	YACT
CAATBOX1	1413	(-)	CAAT
POLASIG1	1420	(-)	AATAAA
CPBCSPOR	1422	(+)	TATTAG
CACTFTPPCA1	1432	(-)	YACT
CAATBOX1	1435	(-)	CAAT
EBOXBNNAPA	1443	(-)	CANNTG
MYCCONSENSUSAT	1443	(-)	CANNTG
EBOXBNNAPA	1443	(+)	CANNTG
MYCCONSENSUSAT	1443	(+)	CANNTG
CAATBOX1	1451	(-)	CAAT
RAV1AAT	1453	(-)	CAACA
CAATBOX1	1458	(+)	CAAT
ARR1AT	1459	(-)	NGATT
POLASIG3	1474	(+)	AATAAT
CCAATBOX1	1481	(+)	CCAAT
CAATBOX1	1482	(+)	CAAT
GT1CORE	1486	(-)	GGTTAA
MYBCORE	1487	(-)	CNGTTR
MYB2CONSENSUSAT	1490	(-)	YAACKG
MYBCOREATCYCB1	1490	(-)	AACGG
MYBCORE	1490	(+)	CNGTTR
SEF4MOTIFGM7S	1499	(+)	RTTTTTR
SURECOREATSULTR11	1506	(+)	GAGAC
EBOXBNNAPA	1511	(-)	CANNTG
MYCCONSENSUSAT	1511	(-)	CANNTG
EBOXBNNAPA	1511	(+)	CANNTG
MYCCONSENSUSAT	1511	(+)	CANNTG
DOFCOREZM	1521	(+)	AAAG
NODCON1GM	1521	(+)	AAAGAT
OSE1ROOTNODULE	1521	(+)	AAAGAT
GATABOX	1524	(+)	GATA
GATABOX	1534	(-)	GATA
MYBST1	1534	(-)	GGATA
PYRIMIDINEBOXHVEPB1	1541	(-)	TTTTTTCC
GT1CONSENSUS	1541	(+)	GRWAAW
GT1CONSENSUS	1542	(+)	GRWAAW
GT1GMSCAM4	1542	(+)	GAAAAA
CCAATBOX1	1554	(+)	CCAAT
CAATBOX1	1555	(+)	CAAT
ROOTMOTIFTAPOX1	1556	(-)	ATATT
ARR1AT	1560	(+)	NGATT
RAV1AAT	1566	(+)	CAACA
ANAERO2CONSENSUS	1571	(+)	AGCAGC
AUXREPSIAA4	1587	(-)	KGTCCCAT
MYBCORE	1597	(-)	CNGTTR
RAV1AAT	1597	(+)	CAACA
CAATBOX1	1609	(+)	CAAT
TATABOX4	1612	(-)	TATATAA
ROOTMOTIFTAPOX1	1616	(+)	ATATT
POLASIG3	1618	(-)	AATAAT
TATABOX5	1619	(+)	TTATTT
POLLEN1LELAT52	1626	(+)	AGAAA
ANAERO1CONSENSUS	1629	(+)	AAACAAA
DOFCOREZM	1634	(+)	AAAG
INRNTPSADB	1651	(+)	YTCANTYY
GTGANTG10	1652	(-)	GTGA
CACTFTPPCA1	1653	(+)	YACT
DOFCOREZM	1655	(-)	AAAG
POLLEN1LELAT52	1656	(-)	AGAAA
EBOXBNNAPA	1672	(-)	CANNTG
MYCCONSENSUSAT	1672	(-)	CANNTG
EBOXBNNAPA	1672	(+)	CANNTG
MYCCONSENSUSAT	1672	(+)	CANNTG
REALPHALGLHCB21	1675	(-)	AACCAA
MYB1AT	1676	(-)	WAACCA
GT1CORE	1677	(+)	GGTTAA
CURECORECR	1694	(-)	GTAC
CURECORECR	1694	(+)	GTAC
CACTFTPPCA1	1697	(+)	YACT
CAATBOX1	1702	(+)	CAAT
MYBCORE	1715	(+)	CNGTTR
DOFCOREZM	1722	(-)	AAAG
POLLEN1LELAT52	1723	(-)	AGAAA
SORLIP1AT	1734	(+)	GCCAC
GTGANTG10	1740	(-)	GTGA
RHERPATEXPA7	1740	(+)	KCACGW
ABRELATERD1	1741	(-)	ACGTG
ACGTATERD1	1742	(-)	ACGT
ACGTATERD1	1742	(+)	ACGT
CACTFTPPCA1	1747	(-)	YACT
CURECORECR	1748	(-)	GTAC
CURECORECR	1748	(+)	GTAC
GTGANTG10	1753	(-)	GTGA
WBOXHVISO1	1771	(+)	TGACT
WRKY71OS	1771	(+)	TGAC
WBOXNTERF3	1771	(+)	TGACY
EECCRCAH1	1772	(+)	GANTTNC
DOFCOREZM	1774	(-)	AAAG
MYBCORE	1779	(+)	CNGTTR
GATABOX	1786	(-)	GATA
GTGANTG10	1788	(-)	GTGA
CAATBOX1	1832	(+)	CAAT
ASF1MOTIFCAMV	1835	(+)	TGACG
WRKY71OS	1835	(+)	TGAC
GTGANTG10	1847	(-)	GTGA
CACTFTPPCA1	1848	(+)	YACT
DOFCOREZM	1853	(+)	AAAG
ANAERO2CONSENSUS	1863	(-)	AGCAGC
WBOXNTERF3	1869	(-)	TGACY
WRKY71OS	1870	(-)	TGAC
TATABOX4	1874	(-)	TATATAA
CACTFTPPCA1	1884	(+)	YACT
NODCON2GM	1886	(+)	CTCTT
OSE2ROOTNODULE	1886	(+)	CTCTT
DOFCOREZM	1894	(-)	AAAG
POLLEN1LELAT52	1895	(-)	AGAAA
NODCON2GM	1903	(+)	CTCTT
OSE2ROOTNODULE	1903	(+)	CTCTT
SV40COREENHAN	1909	(-)	GTGGWWHG
MYBCORE	1919	(-)	CNGTTR
RAV1AAT	1919	(+)	CAACA
ARR1AT	1928	(+)	NGATT
NODCON2GM	1933	(-)	CTCTT
OSE2ROOTNODULE	1933	(-)	CTCTT
ANAERO2CONSENSUS	1940	(+)	AGCAGC
CCAATBOX1	1945	(+)	CCAAT
CAATBOX1	1946	(+)	CAAT
ARR1AT	1947	(-)	NGATT
NODCON2GM	1950	(+)	CTCTT
OSE2ROOTNODULE	1950	(+)	CTCTT
NODCON2GM	1961	(+)	CTCTT
OSE2ROOTNODULE	1961	(+)	CTCTT
DPBFCOREDCDC3	1968	(-)	ACACNNG
BIHD1OS	1972	(+)	TGTCA
WRKY71OS	1973	(-)	TGAC
GTGANTG10	1974	(-)	GTGA
CACTFTPPCA1	1975	(+)	YACT
POLLEN1LELAT52	1982	(-)	AGAAA
CACTFTPPCA1	1986	(+)	YACT
MYBPZM	1991	(+)	CCWACC

[truncated: 7 more sheets: PYL8, PYL9, PYL10, PYL11, PYL12, PYL13, Sheet16]
